# Supplementary material for: 3T-VASP: fast ab-initio electrochemical reactor via multi-scale gradient energy minimization
Source: Nat Commun. 2024 Nov 22;15:10140. doi: 10.1038/s41467-024-54453-1 (PMC11584714; doi:10.1038/s41467-024-54453-1)
Supplement: Supplementary file 4 — Source Dataset [file 41467_2024_54453_MOESM4_ESM.zip]

Archive with 30 entries (19 files):
- Source_Data/
- Source_Data/Figure_2/
- Source_Data/Figure_2/Fig_2f.xlsx
- Source_Data/Figure_3/
- Source_Data/Figure_3/Fig_3b.xlsx
- Source_Data/Figure_3/Fig_3c.xlsx
- Source_Data/Figure_3/Fig_3d.xlsx
- Source_Data/Figure_3/Fig_3e.xlsx
- Source_Data/Figure_4/
- Source_Data/Figure_4/Fig_4b.xlsx
- Source_Data/Figure_4/Fig_4c.xlsx
- Source_Data/Figure_Supp_16/
- Source_Data/Figure_Supp_16/Fig_Supp_16a.xlsx
- Source_Data/Figure_Supp_16/Fig_Supp_16b.xlsx
- Source_Data/Figure_Supp_17/
- Source_Data/Figure_Supp_17/Fig_Supp_17.xlsx
- Source_Data/Figure_Supp_18/
- Source_Data/Figure_Supp_18/Fig_Supp_18a.xlsx
- Source_Data/Figure_Supp_19/
- Source_Data/Figure_Supp_19/Fig_Supp_19a.xlsx
- Source_Data/Figure_Supp_4/
- Source_Data/Figure_Supp_4/Fig_Supp_4a.xlsx
- Source_Data/Figure_Supp_4/Fig_Supp_4b.xlsx
- Source_Data/Figure_Supp_4/Fig_Supp_4c.xlsx
- Source_Data/Figure_Supp_4/Fig_Supp_4d.xlsx
- Source_Data/Figure_Supp_7/
- Source_Data/Figure_Supp_7/Fig_Supp_7.xlsx
- Source_Data/Figure_Supp_9/
- Source_Data/Figure_Supp_9/Fig_Supp_9a.xlsx
- Source_Data/Figure_Supp_9/Fig_Supp_9b.xlsx
