# Supplementary material for: 3T-VASP: fast ab-initio electrochemical reactor via multi-scale gradient energy minimization
Source: Nat Commun. 2024 Nov 22;15:10140. doi: 10.1038/s41467-024-54453-1 (PMC11584714; doi:10.1038/s41467-024-54453-1)
Supplement: Supplementary file 4 — Source Dataset [file 41467_2024_54453_MOESM4_ESM.zip › Source_Data/Figure_2/Fig_2f.xlsx]

## Sheet: 3T-FF_3T-VASP_0
Step	E (eV)
0	4.15929
1	12.5535
2	1.26576
3	1.50675
4	3.40176
5	1.15154
6	-1.47474
7	-2.29345
8	-1.78368
9	-1.34713
10	-1.82486
11	-2.93167
12	-3.81614
13	-4.00391
14	-3.7714
15	-3.72191
16	-4.09169
17	-4.62773
18	-4.99022
19	-5.08987
20	-5.08563
21	-5.16444
22	-5.37221
23	-5.61319
24	-5.78216
25	-5.86859
26	-5.93163
27	-6.02145
28	-6.14296
29	-6.26498
30	-6.35666
31	-6.4175
32	-6.46817
33	-6.52698
34	-6.60087
35	-6.67255
36	-6.72373
37	-6.75763
38	-6.79474
39	-6.84253
40	-6.89066
41	-6.9276
42	-6.95489
43	-6.98268
44	-7.01607
45	-7.05064
46	-7.08165
47	-7.10623
48	-7.12588
49	-7.14436

## Sheet: 3T-FF_3T-VASP_1
Step	E (eV)
0	5.32084
1	12.4667
2	2.07905
3	1.40947
4	2.87183
5	1.11697
6	-1.38526
7	-2.50596
8	-2.24532
9	-1.85079
10	-2.21481
11	-3.19537
12	-4.05661
13	-4.31217
14	-4.15389
15	-4.08898
16	-4.35234
17	-4.77517
18	-5.10733
19	-5.24358
20	-5.25477
21	-5.2912
22	-5.4344
23	-5.64234
24	-5.8208
25	-5.92858
26	-6.00501
27	-6.10347
28	-6.22617
29	-6.34259
30	-6.42987
31	-6.48885
32	-6.53765
33	-6.59951
34	-6.67984
35	-6.75593
36	-6.81033
37	-6.84999
38	-6.88964
39	-6.93828
40	-6.9881
41	-7.02912
42	-7.05979
43	-7.0886
44	-7.12232
45	-7.15605
46	-7.18113
47	-7.20096
48	-7.2218
49	-7.2457

## Sheet: 3T-FF_3T-VASP_2
Step	E (eV)
0	6.97791
1	14.0313
2	2.57186
3	2.22428
4	3.88797
5	1.71892
6	-0.849394
7	-1.69657
8	-1.26222
9	-0.874476
10	-1.33798
11	-2.40293
12	-3.26112
13	-3.48584
14	-3.33738
15	-3.33264
16	-3.69327
17	-4.2088
18	-4.59027
19	-4.74805
20	-4.79533
21	-4.88837
22	-5.07547
23	-5.29137
24	-5.46169
25	-5.5671
26	-5.63438
27	-5.71115
28	-5.81808
29	-5.93485
30	-6.0328
31	-6.10042
32	-6.15025
33	-6.20736
34	-6.28294
35	-6.37073
36	-6.45207
37	-6.51003
38	-6.55274
39	-6.59663
40	-6.64933
41	-6.70475
42	-6.74898
43	-6.78016
44	-6.8083
45	-6.84473
46	-6.88574
47	-6.91964
48	-6.94269
49	-6.96133

## Sheet: CREST_VASP_0
Step	E (eV)
0	1.03879
1	-1.76606
2	-1.76577
3	-1.786
4	-2.34115
5	-2.64602
6	-2.64924
7	-2.88803
8	-3.04462
9	-3.18755
10	-3.23926
11	-3.2937
12	-3.32254
13	-3.36451
14	-3.3786
15	-3.41231
16	-3.42252
17	-3.44758
18	-3.46351
19	-3.48184
20	-3.48894
21	-3.50392
22	-3.51904
23	-3.53261
24	-3.55501
25	-3.55647
26	-3.57312
27	-3.58624
28	-3.60555
29	-3.62953
30	-3.65578
31	-3.66113
32	-3.6861
33	-3.70522
34	-3.72969
35	-3.73521
36	-3.75977
37	-3.76443
38	-3.788
39	-3.80099
40	-3.82295
41	-3.82914
42	-3.84473
43	-3.84687
44	-3.86294
45	-3.86837
46	-3.88537
47	-3.89287
48	-3.91108
49	-3.91786
50	-3.93607
51	-3.93876
52	-3.95458
53	-3.95517
54	-3.96919
55	-3.97433
56	-3.98956
57	-3.99174
58	-4.00732
59	-4.01072
60	-4.02465
61	-4.02614
62	-4.03906
63	-4.04762
64	-4.05955
65	-4.07322
66	-4.08877
67	-4.09576
68	-4.11012
69	-4.1213
70	-4.13503
71	-4.14149
72	-4.15267
73	-4.15973
74	-4.17242
75	-4.17884
76	-4.19166
77	-4.20416
78	-4.21794
79	-4.22474
80	-4.23888
81	-4.246
82	-4.26069
83	-4.26878
84	-4.28649
85	-4.29796
86	-4.31353
87	-4.32678
88	-4.34619
89	-4.35879
90	-4.3741
91	-4.38806
92	-4.41144
93	-4.42414
94	-4.44398
95	-4.45059
96	-4.48084
97	-4.48062
98	-4.48836
99	-4.51746
100	-4.52312
101	-4.55539
102	-4.5676
103	-4.59045
104	-4.62539
105	-4.64908
106	-4.66328
107	-4.68148
108	-4.69463
109	-4.71441
110	-4.72844
111	-4.75142
112	-4.75942
113	-4.78001
114	-4.79034
115	-4.81278
116	-4.83023
117	-4.85836
118	-4.86681
119	-4.89284
120	-4.89879
121	-4.92827
122	-4.93608
123	-4.96002
124	-4.96114
125	-4.98699
126	-4.9916
127	-5.01229
128	-5.02182
129	-5.04866
130	-5.06122
131	-5.0921
132	-5.09451
133	-5.1301
134	-5.13818
135	-5.17187
136	-5.17486
137	-5.20256
138	-5.20454
139	-5.22838
140	-5.23274
141	-5.25288
142	-5.26393
143	-5.28923
144	-5.30152
145	-5.33089
146	-5.33923
147	-5.37346
148	-5.37861
149	-5.37998
150	-5.40995
151	-5.41144
152	-5.43924
153	-5.44226
154	-5.4679
155	-5.47568
156	-5.50292
157	-5.50844
158	-5.53405
159	-5.5477
160	-5.57446
161	-5.58152
162	-5.60731
163	-5.61032
164	-5.63194
165	-5.63545
166	-5.65239
167	-5.65783
168	-5.67207
169	-5.68148
170	-5.70035
171	-5.70427
172	-5.72259
173	-5.7264
174	-5.74605
175	-5.75329
176	-5.77539
177	-5.77576
178	-5.79235
179	-5.79284
180	-5.80926
181	-5.80994
182	-5.82688
183	-5.82706
184	-5.84292
185	-5.84339
186	-5.85918
187	-5.86018
188	-5.87704
189	-5.8777
190	-5.87853
191	-5.89435
192	-5.89343
193	-5.8961
194	-5.91387
195	-5.91778
196	-5.93348
197	-5.93676
198	-5.95239
199	-5.95242
200	-5.96768
201	-5.97218
202	-5.98736
203	-5.9874
204	-6.00109
205	-6.00183
206	-6.01832
207	-6.01925
208	-6.03269
209	-6.03293
210	-6.04479
211	-6.04489
212	-6.04594
213	-6.05655
214	-6.05964
215	-6.07132
216	-6.07887
217	-6.08913
218	-6.09699
219	-6.10979
220	-6.11433
221	-6.12776
222	-6.13181
223	-6.14527
224	-6.14623
225	-6.15546
226	-6.15639
227	-6.16689
228	-6.16929
229	-6.17888
230	-6.18222
231	-6.19194
232	-6.19392
233	-6.20341
234	-6.20688
235	-6.21694
236	-6.2226
237	-6.23129
238	-6.23257
239	-6.24141
240	-6.24385
241	-6.24895
242	-6.25486
243	-6.26193
244	-6.26631
245	-6.2725
246	-6.27515
247	-6.28077
248	-6.2835
249	-6.28814
250	-6.28988
251	-6.29483
252	-6.2983
253	-6.30306
254	-6.30807
255	-6.31382
256	-6.31547
257	-6.32091
258	-6.32277
259	-6.32753
260	-6.33011
261	-6.33533
262	-6.33675
263	-6.34237
264	-6.34435
265	-6.3493
266	-6.35318
267	-6.35869
268	-6.36099
269	-6.36658
270	-6.36788
271	-6.37284
272	-6.37417
273	-6.37955
274	-6.38151
275	-6.38675
276	-6.38788
277	-6.39304
278	-6.39399
279	-6.3996
280	-6.40073
281	-6.40628
282	-6.40712
283	-6.4123
284	-6.41628
285	-6.42147
286	-6.42722
287	-6.43455
288	-6.43626
289	-6.44206
290	-6.44413
291	-6.44885
292	-6.45072
293	-6.45644
294	-6.45788
295	-6.46255
296	-6.46323
297	-6.46689
298	-6.46762
299	-6.47114
300	-6.47322
301	-6.47705
302	-6.4786
303	-6.48282
304	-6.48376
305	-6.48833
306	-6.48946
307	-6.49348
308	-6.49434
309	-6.49847
310	-6.49878
311	-6.5031
312	-6.50425
313	-6.50842
314	-6.50874
315	-6.51343
316	-6.51385
317	-6.51826
318	-6.52043
319	-6.52476
320	-6.52528
321	-6.52997
322	-6.53056
323	-6.53508
324	-6.53756
325	-6.54138
326	-6.54475
327	-6.549
328	-6.55093
329	-6.55475
330	-6.55598
331	-6.55955
332	-6.56169
333	-6.56647
334	-6.5674
335	-6.5725
336	-6.57378
337	-6.57852
338	-6.58003
339	-6.58542
340	-6.58683
341	-6.59213
342	-6.59318
343	-6.59923
344	-6.60044
345	-6.60644
346	-6.6068
347	-6.6117
348	-6.61286
349	-6.61763
350	-6.62238
351	-6.62996
352	-6.63191
353	-6.63664
354	-6.63795
355	-6.64144
356	-6.64208
357	-6.64619
358	-6.64707
359	-6.65077
360	-6.65288
361	-6.65666
362	-6.65748
363	-6.66181
364	-6.66269
365	-6.66667
366	-6.66768
367	-6.6718
368	-6.67295
369	-6.67751
370	-6.67817
371	-6.6822
372	-6.68299
373	-6.68661
374	-6.6875
375	-6.69096
376	-6.69184
377	-6.69579
378	-6.69625
379	-6.69985
380	-6.70007
381	-6.70371
382	-6.70417
383	-6.70777
384	-6.70872
385	-6.71229
386	-6.71262
387	-6.71554
388	-6.71595
389	-6.71879
390	-6.72016
391	-6.72331
392	-6.72415
393	-6.72778
394	-6.72884
395	-6.7326
396	-6.73316
397	-6.73686
398	-6.73727
399	-6.74056
400	-6.74081
401	-6.74426
402	-6.74439
403	-6.74795
404	-6.74828
405	-6.75175
406	-6.75195
407	-6.75557
408	-6.75573
409	-6.75981
410	-6.76005
411	-6.76311
412	-6.76334
413	-6.76662
414	-6.76681
415	-6.77002
416	-6.77142
417	-6.77414
418	-6.77521
419	-6.7783
420	-6.7795
421	-6.78251
422	-6.78319
423	-6.78585
424	-6.78634
425	-6.78885
426	-6.78938
427	-6.7919
428	-6.79233
429	-6.79484
430	-6.79556
431	-6.79812
432	-6.79912
433	-6.80186
434	-6.80236
435	-6.80531
436	-6.80612
437	-6.80923
438	-6.81006
439	-6.81358
440	-6.81494
441	-6.81867
442	-6.81961
443	-6.82316
444	-6.82405
445	-6.82779
446	-6.82884
447	-6.83254
448	-6.83393
449	-6.83781
450	-6.84063
451	-6.84408
452	-6.84836
453	-6.85306
454	-6.85572
455	-6.85976
456	-6.86119
457	-6.86469
458	-6.86574
459	-6.86922
460	-6.87144
461	-6.87539
462	-6.87622
463	-6.8794
464	-6.88013
465	-6.88322
466	-6.88445
467	-6.88727
468	-6.88837
469	-6.89062
470	-6.89125
471	-6.89325

## Sheet: CREST_VASP_1
Step	E (eV)
0	0.876158
1	-1.76088
2	-1.76395
3	-1.85035
4	-2.38253
5	-2.66844
6	-2.66841
7	-2.92474
8	-3.05206
9	-3.19089
10	-3.25752
11	-3.25894
12	-3.30996
13	-3.33343
14	-3.36752
15	-3.38391
16	-3.41351
17	-3.43243
18	-3.45409
19	-3.46919
20	-3.48754
21	-3.49574
22	-3.51061
23	-3.52439
24	-3.53837
25	-3.55967
26	-3.58085
27	-3.59048
28	-3.60914
29	-3.63449
30	-3.65883
31	-3.66811
32	-3.68856
33	-3.71082
34	-3.73359
35	-3.74251
36	-3.76208
37	-3.76725
38	-3.78755
39	-3.7992
40	-3.82074
41	-3.83027
42	-3.84473
43	-3.84723
44	-3.85978
45	-3.86907
46	-3.88452
47	-3.89109
48	-3.90759
49	-3.91167
50	-3.92799
51	-3.93155
52	-3.94753
53	-3.94741
54	-3.94982
55	-3.96879
56	-3.97095
57	-3.98455
58	-3.98686
59	-3.99763
60	-4.00484
61	-4.01856
62	-4.02378
63	-4.0403
64	-4.04614
65	-4.05829
66	-4.06687
67	-4.0824
68	-4.08975
69	-4.10981
70	-4.11735
71	-4.13642
72	-4.14462
73	-4.16413
74	-4.16474
75	-4.18658
76	-4.19355
77	-4.21567
78	-4.22008
79	-4.23963
80	-4.24103
81	-4.26533
82	-4.2722
83	-4.29211
84	-4.30487
85	-4.33601
86	-4.34332
87	-4.36852
88	-4.37579
89	-4.40557
90	-4.40873
91	-4.41091
92	-4.43641
93	-4.4433
94	-4.46937
95	-4.46745
96	-4.47627
97	-4.50407
98	-4.51399
99	-4.54282
100	-4.54869
101	-4.58573
102	-4.59001
103	-4.61185
104	-4.61354
105	-4.63788
106	-4.64895
107	-4.67291
108	-4.6762
109	-4.69748
110	-4.70004
111	-4.72359
112	-4.73547
113	-4.75227
114	-4.77138
115	-4.78918
116	-4.80193
117	-4.8228
118	-4.82935
119	-4.85376
120	-4.86413
121	-4.88336
122	-4.88799
123	-4.91399
124	-4.92722
125	-4.94592
126	-4.96581
127	-4.98505
128	-4.99917
129	-5.01638
130	-5.02321
131	-5.03941
132	-5.05051
133	-5.07178
134	-5.08295
135	-5.10308
136	-5.11006
137	-5.13275
138	-5.14244
139	-5.16608
140	-5.16891
141	-5.17106
142	-5.19436
143	-5.21498
144	-5.24197
145	-5.24963
146	-5.2744
147	-5.28725
148	-5.31751
149	-5.3309
150	-5.35812
151	-5.36486
152	-5.38875
153	-5.39399
154	-5.42234
155	-5.42984
156	-5.45738
157	-5.4691
158	-5.4938
159	-5.50374
160	-5.52799
161	-5.53267
162	-5.54974
163	-5.56388
164	-5.59094
165	-5.59588
166	-5.59814
167	-5.62254
168	-5.6246
169	-5.64376
170	-5.64776
171	-5.66716
172	-5.67315
173	-5.68926
174	-5.68988
175	-5.70506
176	-5.70748
177	-5.72423
178	-5.72525
179	-5.72607
180	-5.74223
181	-5.74373
182	-5.75762
183	-5.76403
184	-5.77678
185	-5.77908
186	-5.78764
187	-5.78954
188	-5.79569
189	-5.80105
190	-5.80845
191	-5.81142
192	-5.81909
193	-5.82158
194	-5.82906
195	-5.83374
196	-5.84163
197	-5.84725
198	-5.85669
199	-5.86198
200	-5.87092
201	-5.87452
202	-5.88265
203	-5.88671
204	-5.89455
205	-5.90091
206	-5.90943
207	-5.9174
208	-5.91758
209	-5.92623
210	-5.93065
211	-5.93919
212	-5.94409
213	-5.95465
214	-5.9578
215	-5.96596
216	-5.96902
217	-5.97828
218	-5.98113
219	-5.98936
220	-5.99107
221	-5.99979
222	-6.00219
223	-6.01111
224	-6.0136
225	-6.02133
226	-6.02668
227	-6.03623
228	-6.04251
229	-6.0521
230	-6.0576
231	-6.0696
232	-6.07554
233	-6.08795
234	-6.09205
235	-6.10331
236	-6.10524
237	-6.11654
238	-6.11788
239	-6.12812
240	-6.13666
241	-6.14671
242	-6.15236
243	-6.16408
244	-6.16901
245	-6.17708
246	-6.1807
247	-6.1883
248	-6.18953
249	-6.19641
250	-6.19776
251	-6.20527
252	-6.20838
253	-6.21574
254	-6.21993
255	-6.2286
256	-6.23011
257	-6.23932
258	-6.24229
259	-6.25092
260	-6.25237
261	-6.25931
262	-6.26006
263	-6.26714
264	-6.26857
265	-6.27452
266	-6.27703
267	-6.28472
268	-6.28663
269	-6.29329
270	-6.29415
271	-6.30074
272	-6.30136
273	-6.30811
274	-6.30975
275	-6.31615
276	-6.31945
277	-6.32795
278	-6.3301
279	-6.3378
280	-6.33862
281	-6.34661
282	-6.34805
283	-6.35642
284	-6.3568
285	-6.36373
286	-6.36375
287	-6.37145
288	-6.37224
289	-6.37935
290	-6.38298
291	-6.38924
292	-6.39098
293	-6.39799
294	-6.39934
295	-6.40701
296	-6.40872
297	-6.41568
298	-6.41731
299	-6.42522
300	-6.42624
301	-6.43261
302	-6.43296
303	-6.44001
304	-6.44103
305	-6.4475
306	-6.44782
307	-6.4549
308	-6.45628
309	-6.46298
310	-6.46339
311	-6.46892
312	-6.46904
313	-6.47644
314	-6.47716
315	-6.48311
316	-6.48519
317	-6.49105
318	-6.49172
319	-6.49783
320	-6.49882
321	-6.50304
322	-6.5063
323	-6.51322
324	-6.51455
325	-6.5198
326	-6.52074
327	-6.5258
328	-6.52672
329	-6.53202
330	-6.53301
331	-6.53823
332	-6.54125
333	-6.54652
334	-6.55006
335	-6.55529
336	-6.55722
337	-6.56238
338	-6.56337
339	-6.56851
340	-6.57049
341	-6.57458
342	-6.57693
343	-6.58121
344	-6.58298
345	-6.58759
346	-6.58916
347	-6.59378
348	-6.59677
349	-6.60209
350	-6.60302
351	-6.60767
352	-6.60898
353	-6.61297
354	-6.61687
355	-6.62175
356	-6.62768
357	-6.62786
358	-6.63348
359	-6.63536
360	-6.64125
361	-6.64399
362	-6.65063
363	-6.65228
364	-6.65879
365	-6.6596
366	-6.66504
367	-6.66568
368	-6.6715
369	-6.67322
370	-6.6791
371	-6.67998
372	-6.68686
373	-6.68807
374	-6.69283
375	-6.69465
376	-6.69887
377	-6.70002
378	-6.70314
379	-6.7041
380	-6.70713
381	-6.70941
382	-6.71291
383	-6.71395
384	-6.71762
385	-6.71838
386	-6.722
387	-6.72361
388	-6.72698
389	-6.72941
390	-6.73314
391	-6.73439
392	-6.73787
393	-6.73893
394	-6.74204
395	-6.74317
396	-6.74665
397	-6.74832
398	-6.7522
399	-6.75316
400	-6.75673
401	-6.75716
402	-6.76013
403	-6.76057
404	-6.76357
405	-6.76537
406	-6.76851
407	-6.76906
408	-6.77243
409	-6.7731
410	-6.77615
411	-6.77701
412	-6.77989
413	-6.78027
414	-6.78298
415	-6.78321
416	-6.78587
417	-6.78694
418	-6.78975
419	-6.79003
420	-6.79287
421	-6.79383
422	-6.79621
423	-6.79826
424	-6.80103
425	-6.80183
426	-6.80415
427	-6.80462
428	-6.80732
429	-6.80799
430	-6.81038
431	-6.81193
432	-6.81476
433	-6.81594
434	-6.81896
435	-6.81996
436	-6.82273
437	-6.82315
438	-6.82528
439	-6.82549
440	-6.82789
441	-6.82842
442	-6.83078
443	-6.83161
444	-6.83372
445	-6.83412
446	-6.83622
447	-6.83671
448	-6.83873
449	-6.84023
450	-6.84259
451	-6.84306
452	-6.84507
453	-6.84551
454	-6.8477
455	-6.84799
456	-6.85012
457	-6.85068
458	-6.85268
459	-6.8528
460	-6.85476
461	-6.85511
462	-6.85667
463	-6.85773
464	-6.85988
465	-6.86084
466	-6.86307

## Sheet: CREST_VASP_2
Step	E (eV)
0	0.59771
1	-2.25341
2	-2.2864
3	-2.32781
4	-2.62553
5	-2.92097
6	-2.95763
7	-3.14569
8	-3.20391
9	-3.33639
10	-3.34596
11	-3.42206
12	-3.43839
13	-3.48078
14	-3.48081
15	-3.51344
16	-3.52008
17	-3.54233
18	-3.54331
19	-3.562
20	-3.56675
21	-3.58337
22	-3.59357
23	-3.61013
24	-3.61808
25	-3.63187
26	-3.63742
27	-3.65069
28	-3.66581
29	-3.6774
30	-3.69799
31	-3.675
32	-3.70029
33	-3.71303
34	-3.73611
35	-3.71592
36	-3.73902
37	-3.75187
38	-3.75742
39	-3.76853
40	-3.77607
41	-3.79131
42	-3.79624
43	-3.81076
44	-3.82033
45	-3.83315
46	-3.84581
47	-3.85663
48	-3.85954
49	-3.87183
50	-3.87748
51	-3.88861
52	-3.89306
53	-3.90586
54	-3.90877
55	-3.92191
56	-3.92994
57	-3.94247
58	-3.94339
59	-3.95739
60	-3.96085
61	-3.97292
62	-3.9784
63	-3.99165
64	-3.99641
65	-4.01292
66	-4.01537
67	-4.02787
68	-4.03578
69	-4.05048
70	-4.05714
71	-4.07161
72	-4.0733
73	-4.08762
74	-4.09119
75	-4.10273
76	-4.11124
77	-4.12743
78	-4.13514
79	-4.14896
80	-4.14956
81	-4.16703
82	-4.17395
83	-4.18709
84	-4.1976
85	-4.21422
86	-4.21895
87	-4.233
88	-4.23933
89	-4.253
90	-4.26025
91	-4.27711
92	-4.28571
93	-4.30016
94	-4.31066
95	-4.32488
96	-4.33486
97	-4.34675
98	-4.35963
99	-4.37018
100	-4.37864
101	-4.39036
102	-4.3975
103	-4.41053
104	-4.41604
105	-4.43047
106	-4.44065
107	-4.45042
108	-4.46423
109	-4.4765
110	-4.48975
111	-4.50288
112	-4.50793
113	-4.52224
114	-4.52755
115	-4.54194
116	-4.54917
117	-4.56349
118	-4.56733
119	-4.58278
120	-4.58695
121	-4.59849
122	-4.60724
123	-4.62236
124	-4.62941
125	-4.64624
126	-4.65269
127	-4.66621
128	-4.68501
129	-4.70458
130	-4.71281
131	-4.72883
132	-4.74232
133	-4.76607
134	-4.79182
135	-4.81875
136	-4.82595
137	-4.85242
138	-4.86075
139	-4.88999
140	-4.90434
141	-4.93574
142	-4.94802
143	-4.97928
144	-4.98667
145	-5.01814
146	-5.02206
147	-5.04955
148	-5.05212
149	-5.08573
150	-5.09737
151	-5.13327
152	-5.1472
153	-5.17569
154	-5.18042
155	-5.20134
156	-5.22113
157	-5.25138
158	-5.28514
159	-5.32021
160	-5.32988
161	-5.35741
162	-5.37013
163	-5.39359
164	-5.4074
165	-5.43464
166	-5.44598
167	-5.47095
168	-5.47932
169	-5.50716
170	-5.51102
171	-5.53209
172	-5.54433
173	-5.57761
174	-5.58086
175	-5.5853
176	-5.61464
177	-5.62226
178	-5.64894
179	-5.65267
180	-5.67186
181	-5.67937
182	-5.70698
183	-5.71277
184	-5.73271
185	-5.73532
186	-5.75463
187	-5.75521
188	-5.75769
189	-5.78031
190	-5.78767
191	-5.80444
192	-5.82233
193	-5.84339
194	-5.84962
195	-5.87021
196	-5.87726
197	-5.89706
198	-5.90204
199	-5.92136
200	-5.92895
201	-5.94783
202	-5.95427
203	-5.96881
204	-5.9729
205	-5.98868
206	-5.99329
207	-6.00887
208	-6.01315
209	-6.03
210	-6.03177
211	-6.04177
212	-6.04901
213	-6.06791
214	-6.07615
215	-6.08946
216	-6.09216
217	-6.10508
218	-6.10722
219	-6.11966
220	-6.12125
221	-6.13314
222	-6.13359
223	-6.14711
224	-6.1476
225	-6.15737
226	-6.16313
227	-6.17867
228	-6.18142
229	-6.19347
230	-6.19415
231	-6.2029
232	-6.20362
233	-6.21182
234	-6.21342
235	-6.22108
236	-6.22385
237	-6.23161
238	-6.23619
239	-6.24499
240	-6.24993
241	-6.25903
242	-6.26195
243	-6.27062
244	-6.27515
245	-6.28369
246	-6.28471
247	-6.29221
248	-6.2942
249	-6.30026
250	-6.30474
251	-6.31329
252	-6.31689
253	-6.32267
254	-6.32399
255	-6.32951
256	-6.33133
257	-6.33734
258	-6.33954
259	-6.34523
260	-6.34644
261	-6.3523
262	-6.35433
263	-6.35944
264	-6.36026
265	-6.36539
266	-6.36655
267	-6.37054
268	-6.37253
269	-6.37776
270	-6.37906
271	-6.38375
272	-6.38501
273	-6.38878
274	-6.39163
275	-6.39537
276	-6.39669
277	-6.39929
278	-6.39978
279	-6.40253
280	-6.40383
281	-6.40653
282	-6.40874
283	-6.41159
284	-6.41323
285	-6.41621
286	-6.41743
287	-6.42044
288	-6.42192
289	-6.42455
290	-6.42596
291	-6.42959
292	-6.43163
293	-6.43496
294	-6.43543
295	-6.43878
296	-6.43973
297	-6.44248
298	-6.44442
299	-6.44841
300	-6.44959
301	-6.45256
302	-6.45295
303	-6.4555
304	-6.45613
305	-6.45827
306	-6.46094
307	-6.464
308	-6.46671
309	-6.46941
310	-6.47016
311	-6.47274
312	-6.47399
313	-6.4768
314	-6.47739
315	-6.48034
316	-6.48078
317	-6.48373
318	-6.48478
319	-6.48777
320	-6.48914
321	-6.49256
322	-6.4939
323	-6.4974
324	-6.49778
325	-6.50074
326	-6.50107
327	-6.50404
328	-6.5047
329	-6.50772
330	-6.50836
331	-6.51174
332	-6.51257
333	-6.51609
334	-6.51633
335	-6.51914
336	-6.51922
337	-6.52142

## Sheet: FF_VASP_0
Step	E (eV)
0	-0.986659
1	-2.10556
2	-2.13859
3	-2.82136
4	-3.12865
5	-3.40985
6	-3.4405
7	-3.5657
8	-3.57303
9	-3.69932
10	-3.73277
11	-3.73863
12	-3.83651
13	-3.85548
14	-3.92209
15	-3.92886
16	-3.93391
17	-3.9772
18	-3.98182
19	-4.01369
20	-4.02311
21	-4.05229
22	-4.08596
23	-4.1156
24	-4.12418
25	-4.15799
26	-4.17275
27	-4.20126
28	-4.21979
29	-4.24223
30	-4.2459
31	-4.26155
32	-4.27315
33	-4.29721
34	-4.30091
35	-4.31798
36	-4.3242
37	-4.34606
38	-4.35728
39	-4.37719
40	-4.38149
41	-4.3999
42	-4.40414
43	-4.41955
44	-4.42168
45	-4.43796
46	-4.44356
47	-4.45665
48	-4.45739
49	-4.47023
50	-4.47149
51	-4.48409
52	-4.48637
53	-4.49689
54	-4.50182
55	-4.51397
56	-4.51826
57	-4.52847
58	-4.53022
59	-4.53971
60	-4.54107
61	-4.55102
62	-4.55436
63	-4.56249
64	-4.56588
65	-4.57568
66	-4.5792
67	-4.58916
68	-4.59182
69	-4.60104
70	-4.604
71	-4.61433
72	-4.61848
73	-4.62831
74	-4.63256
75	-4.64395
76	-4.64729
77	-4.65786
78	-4.66015
79	-4.67165
80	-4.67607
81	-4.68708
82	-4.69065
83	-4.70104
84	-4.70342
85	-4.71317
86	-4.71691
87	-4.72519
88	-4.7351
89	-4.74595
90	-4.75051
91	-4.7609
92	-4.76566
93	-4.7757
94	-4.78538
95	-4.79966
96	-4.80584
97	-4.82114
98	-4.82491
99	-4.84041
100	-4.84763
101	-4.86154
102	-4.87688
103	-4.89368
104	-4.9003
105	-4.91511
106	-4.93201
107	-4.95374
108	-4.96545
109	-4.96658
110	-4.98603
111	-4.99794
112	-5.01875
113	-5.03303
114	-5.05041
115	-5.07207
116	-5.09607
117	-5.11359
118	-5.14421
119	-5.15698
120	-5.18849
121	-5.19338
122	-5.22126
123	-5.22615
124	-5.25055
125	-5.28535
126	-5.32404
127	-5.33257
128	-5.3649
129	-5.38108
130	-5.41776
131	-5.42789
132	-5.46076
133	-5.47042
134	-5.51261
135	-5.5207
136	-5.55984
137	-5.56728
138	-5.60992
139	-5.61521
140	-5.65402
141	-5.65802
142	-5.69121
143	-5.69533
144	-5.72271
145	-5.72649
146	-5.75336
147	-5.75775
148	-5.77614
149	-5.79822
150	-5.82389
151	-5.83441
152	-5.85805
153	-5.8606
154	-5.86484
155	-5.88784
156	-5.89137
157	-5.91498
158	-5.91723
159	-5.91944
160	-5.94454
161	-5.94886
162	-5.96779
163	-5.98241
164	-6.00215
165	-6.01679
166	-6.03733
167	-6.04754
168	-6.06674
169	-6.0719
170	-6.09103
171	-6.10231
172	-6.12105
173	-6.14648
174	-6.17187
175	-6.1803
176	-6.20171
177	-6.20653
178	-6.22417
179	-6.22453
180	-6.22666
181	-6.24365
182	-6.2446
183	-6.24561
184	-6.26295
185	-6.26893
186	-6.28717
187	-6.29196
188	-6.30827
189	-6.31672
190	-6.33497
191	-6.34886
192	-6.36839
193	-6.37878
194	-6.40198
195	-6.40719
196	-6.42711
197	-6.42797
198	-6.42906
199	-6.44441
200	-6.44735
201	-6.46283
202	-6.46429
203	-6.47673
204	-6.48084
205	-6.49334
206	-6.49865
207	-6.50992
208	-6.51098
209	-6.52279
210	-6.52559
211	-6.53484
212	-6.53991
213	-6.5497
214	-6.55186
215	-6.56066
216	-6.5637
217	-6.57329
218	-6.57665
219	-6.58735
220	-6.59014
221	-6.60021
222	-6.60381
223	-6.61434
224	-6.61847
225	-6.6298
226	-6.63041
227	-6.63139
228	-6.64204
229	-6.64425
230	-6.65346
231	-6.65539
232	-6.66361
233	-6.66415
234	-6.6729
235	-6.67396
236	-6.68126
237	-6.68332
238	-6.69146
239	-6.69297
240	-6.70067
241	-6.70151
242	-6.70836
243	-6.71252
244	-6.72041
245	-6.72228
246	-6.72878
247	-6.72891
248	-6.73521
249	-6.73687
250	-6.7422
251	-6.74522
252	-6.7513
253	-6.75252
254	-6.75734
255	-6.75805
256	-6.76302
257	-6.76408
258	-6.76854
259	-6.77059
260	-6.77556
261	-6.77824
262	-6.78301
263	-6.78404
264	-6.78881
265	-6.78953
266	-6.79425
267	-6.79521
268	-6.79937
269	-6.80033
270	-6.8049
271	-6.80637
272	-6.81061
273	-6.81097
274	-6.81478
275	-6.81551
276	-6.81886
277	-6.8197
278	-6.82269
279	-6.82324
280	-6.8258
281	-6.82613
282	-6.82899
283	-6.83069
284	-6.83336
285	-6.8344
286	-6.83737

## Sheet: FF_VASP_1
Step	E (eV)
0	0.00181007
1	-1.51957
2	-1.61969
3	-2.48853
4	-2.94604
5	-3.30131
6	-3.34438
7	-3.48875
8	-3.49628
9	-3.62102
10	-3.65715
11	-3.7258
12	-3.7871
13	-3.86184
14	-3.87421
15	-3.91484
16	-3.94697
17	-3.98977
18	-4.01194
19	-4.04776
20	-4.05299
21	-4.05538
22	-4.08899
23	-4.11328
24	-4.14431
25	-4.153
26	-4.17762
27	-4.18051
28	-4.20051
29	-4.2173
30	-4.24516
31	-4.24685
32	-4.26922
33	-4.27519
34	-4.30021
35	-4.311
36	-4.33099
37	-4.33547
38	-4.35654
39	-4.3641
40	-4.38197
41	-4.39043
42	-4.41216
43	-4.42075
44	-4.4383
45	-4.44488
46	-4.46488
47	-4.47106
48	-4.48775
49	-4.49661
50	-4.51607
51	-4.52875
52	-4.54712
53	-4.5494
54	-4.56511
55	-4.5671
56	-4.58321
57	-4.58656
58	-4.603
59	-4.60898
60	-4.62531
61	-4.63365
62	-4.65228
63	-4.65574
64	-4.67465
65	-4.68355
66	-4.69816
67	-4.71145
68	-4.7302
69	-4.74392
70	-4.76609
71	-4.77535
72	-4.79755
73	-4.81023
74	-4.83511
75	-4.84176
76	-4.86715
77	-4.87628
78	-4.89678
79	-4.90495
80	-4.92432
81	-4.93522
82	-4.95417
83	-4.97101
84	-4.99019
85	-5.00348
86	-5.02225
87	-5.03477
88	-5.05614
89	-5.07512
90	-5.10299
91	-5.11535
92	-5.14206
93	-5.15846
94	-5.19184
95	-5.20733
96	-5.24134
97	-5.26402
98	-5.29671
99	-5.30083
100	-5.33259
101	-5.33869
102	-5.36813
103	-5.37222
104	-5.40188
105	-5.40549
106	-5.43593
107	-5.45876
108	-5.48522
109	-5.49452
110	-5.52215
111	-5.53287
112	-5.55893
113	-5.56878
114	-5.59239
115	-5.60465
116	-5.63568
117	-5.65213
118	-5.68374
119	-5.69355
120	-5.72335
121	-5.74411
122	-5.77351
123	-5.77809
124	-5.80124
125	-5.80391
126	-5.80759
127	-5.82608
128	-5.85287
129	-5.87855
130	-5.88435
131	-5.88599
132	-5.90709
133	-5.91517
134	-5.93968
135	-5.9472
136	-5.97162
137	-5.97696
138	-5.99871
139	-6.00984
140	-6.0381
141	-6.04637
142	-6.07301
143	-6.08131
144	-6.10161
145	-6.10153
146	-6.10448
147	-6.1265
148	-6.12868
149	-6.14889
150	-6.15026
151	-6.16534
152	-6.17375
153	-6.19674
154	-6.201
155	-6.21602
156	-6.21959
157	-6.23826
158	-6.2451
159	-6.26144
160	-6.26698
161	-6.27923
162	-6.28504
163	-6.30077
164	-6.31394
165	-6.32671
166	-6.33815
167	-6.35442
168	-6.36537
169	-6.38186
170	-6.39369
171	-6.4104
172	-6.41549
173	-6.43077
174	-6.43572
175	-6.45025
176	-6.45152
177	-6.46237
178	-6.46745
179	-6.48266
180	-6.48607
181	-6.50148
182	-6.50858
183	-6.52329
184	-6.52488
185	-6.52579
186	-6.5436
187	-6.54752
188	-6.56441
189	-6.56721
190	-6.58457
191	-6.59051
192	-6.6061
193	-6.61312
194	-6.62863
195	-6.63393
196	-6.65075
197	-6.65169
198	-6.65226
199	-6.6653
200	-6.66551
201	-6.66623
202	-6.67974
203	-6.6799
204	-6.68092
205	-6.69496
206	-6.69843
207	-6.71138
208	-6.7145
209	-6.72926
210	-6.7325
211	-6.7479
212	-6.75035
213	-6.76202
214	-6.76637
215	-6.77962
216	-6.78282
217	-6.79875
218	-6.80287
219	-6.81656
220	-6.81748
221	-6.82629
222	-6.82747
223	-6.83778
224	-6.83944
225	-6.84774
226	-6.8495
227	-6.85663
228	-6.85685
229	-6.86362
230	-6.8644
231	-6.87132
232	-6.87257
233	-6.87924
234	-6.88145
235	-6.88848
236	-6.88949
237	-6.89616
238	-6.89709
239	-6.90324
240	-6.90421
241	-6.9102
242	-6.91074
243	-6.91632
244	-6.91702
245	-6.92263
246	-6.92293
247	-6.92657
248	-6.92667
249	-6.92994
250	-6.93023
251	-6.93402
252	-6.93599
253	-6.93883
254	-6.94029
255	-6.94332
256	-6.94525
257	-6.94856
258	-6.95031
259	-6.95315
260	-6.95415
261	-6.95684
262	-6.95782
263	-6.96031
264	-6.96151
265	-6.96413
266	-6.96546
267	-6.96828
268	-6.96875
269	-6.97089
270	-6.97145
271	-6.97367
272	-6.97429
273	-6.97658
274	-6.97716
275	-6.97968
276	-6.98005
277	-6.98249
278	-6.98328
279	-6.98607
280	-6.98706
281	-6.98944
282	-6.98957
283	-6.99195
284	-6.99268
285	-6.99434
286	-6.99601
287	-6.99608
288	-6.99815
289	-6.99884
290	-7.00073
291	-7.00154
292	-7.00336
293	-7.00365
294	-7.00497
295	-7.00508
296	-7.00663
297	-7.00698
298	-7.00828

## Sheet: FF_VASP_2
Step	E (eV)
0	2.21041
1	0.485633
2	0.300459
3	-0.629968
4	-1.84041
5	-2.40073
6	-2.49311
7	-2.69743
8	-2.72453
9	-2.7531
10	-2.95017
11	-2.96719
12	-3.07117
13	-3.08028
14	-3.16322
15	-3.17224
16	-3.18431
17	-3.25906
18	-3.27899
19	-3.32959
20	-3.34214
21	-3.39861
22	-3.41057
23	-3.45186
24	-3.457
25	-3.49338
26	-3.50135
27	-3.50397
28	-3.53762
29	-3.56688
30	-3.60293
31	-3.61946
32	-3.65301
33	-3.65695
34	-3.66047
35	-3.69425
36	-3.7056
37	-3.73647
38	-3.74905
39	-3.7778
40	-3.78123
41	-3.78271
42	-3.81396
43	-3.82835
44	-3.85856
45	-3.88094
46	-3.9129
47	-3.91735
48	-3.94765
49	-3.96203
50	-3.99864
51	-3.99481
52	-4.00701
53	-4.04139
54	-4.04961
55	-4.08416
56	-4.10053
57	-4.14364
58	-4.14872
59	-4.15034
60	-4.18583
61	-4.18973
62	-4.21687
63	-4.23468
64	-4.2758
65	-4.28351
66	-4.31976
67	-4.32128
68	-4.3525
69	-4.35761
70	-4.38974
71	-4.39433
72	-4.42153
73	-4.42233
74	-4.44497
75	-4.44623
76	-4.47082
77	-4.47799
78	-4.49593
79	-4.50938
80	-4.53408
81	-4.54977
82	-4.57114
83	-4.57639
84	-4.59844
85	-4.61282
86	-4.6309
87	-4.65856
88	-4.68189
89	-4.68826
90	-4.70578
91	-4.71561
92	-4.7375
93	-4.74469
94	-4.7657
95	-4.77017
96	-4.78686
97	-4.79846
98	-4.81798
99	-4.82673
100	-4.84889
101	-4.85352
102	-4.87241
103	-4.87905
104	-4.89656
105	-4.90794
106	-4.93028
107	-4.93591
108	-4.95054
109	-4.9653
110	-4.99146
111	-5.00435
112	-5.02675
113	-5.03157
114	-5.05429
115	-5.06362
116	-5.08278
117	-5.10447
118	-5.13338
119	-5.16225
120	-5.19363
121	-5.19862
122	-5.20375
123	-5.23547
124	-5.25817
125	-5.28937
126	-5.3115
127	-5.34367
128	-5.385
129	-5.43122
130	-5.4556
131	-5.49816
132	-5.51002
133	-5.55605
134	-5.57188
135	-5.62181
136	-5.63165
137	-5.67178
138	-5.6725
139	-5.70227
140	-5.70421
141	-5.73725
142	-5.7453
143	-5.77434
144	-5.77609
145	-5.80534
146	-5.80951
147	-5.84074
148	-5.84939
149	-5.87712
150	-5.87862
151	-5.90358
152	-5.91246
153	-5.94606
154	-5.94912
155	-5.9744
156	-5.97981
157	-6.0075
158	-6.01094
159	-6.03378
160	-6.0376
161	-6.06422
162	-6.06471
163	-6.08513
164	-6.08646
165	-6.11226
166	-6.11709
167	-6.13858
168	-6.14569
169	-6.16914
170	-6.17709
171	-6.1965
172	-6.19771
173	-6.21666
174	-6.21932
175	-6.23962
176	-6.24593
177	-6.26805
178	-6.2705
179	-6.27162
180	-6.29088
181	-6.29215
182	-6.29463
183	-6.31704
184	-6.3243
185	-6.3442
186	-6.34517
187	-6.36623
188	-6.36763
189	-6.38875
190	-6.39336
191	-6.41525
192	-6.4184
193	-6.43355
194	-6.44037
195	-6.45819
196	-6.46095
197	-6.47795
198	-6.48156
199	-6.49819
200	-6.5037
201	-6.51971
202	-6.52763
203	-6.54273
204	-6.54587
205	-6.55982
206	-6.56741
207	-6.58417
208	-6.58634
209	-6.5997
210	-6.60065
211	-6.61495
212	-6.61783
213	-6.63128
214	-6.63304
215	-6.64748
216	-6.65032
217	-6.66328
218	-6.6636
219	-6.67338
220	-6.67849
221	-6.694
222	-6.69543
223	-6.70744
224	-6.70869
225	-6.72321
226	-6.72348
227	-6.7355
228	-6.7389
229	-6.75231
230	-6.75648
231	-6.7697
232	-6.7746
233	-6.78902
234	-6.79264
235	-6.8078
236	-6.81201
237	-6.8248
238	-6.82946
239	-6.84538
240	-6.84892
241	-6.86166
242	-6.86468
243	-6.87783
244	-6.88202
245	-6.89486
246	-6.89796
247	-6.91188
248	-6.91304
249	-6.9264
250	-6.93
251	-6.94351
252	-6.94447
253	-6.95427
254	-6.95895
255	-6.97219
256	-6.97583
257	-6.98472
258	-6.98542
259	-6.9932
260	-6.9952
261	-7.00186
262	-7.00663
263	-7.0143
264	-7.01826
265	-7.02527
266	-7.02733
267	-7.03432
268	-7.03733
269	-7.04352
270	-7.04749
271	-7.05334
272	-7.0546
273	-7.05934
274	-7.06226
275	-7.06631
276	-7.07023
277	-7.07043
278	-7.07564
279	-7.07834
280	-7.08245
281	-7.08555
282	-7.09152
283	-7.09342
284	-7.09697
285	-7.09831
286	-7.10239
287	-7.1032
288	-7.1066
289	-7.10676
290	-7.11035
291	-7.11085
292	-7.11452
293	-7.1159
294	-7.11908
295	-7.12074
296	-7.12349
297	-7.12441
298	-7.12705
299	-7.12802
300	-7.13049
301	-7.13188
302	-7.13437
303	-7.13502
304	-7.13767
305	-7.13844
306	-7.14121
307	-7.14202
308	-7.14462
309	-7.14548
310	-7.14771
311	-7.14855
312	-7.1507
313	-7.15195
314	-7.15447
315	-7.15521
316	-7.15774
317	-7.15829
318	-7.16082
319	-7.16246
320	-7.1645
321	-7.16532
322	-7.16784
323	-7.1691
324	-7.17142
325	-7.17303
326	-7.17584
327	-7.17685
328	-7.17862
329	-7.17874
330	-7.18075
331	-7.18113
332	-7.18265
333	-7.1837
334	-7.18562

## Sheet: VASP_0
Step	E (eV)
0	-4.47859
1	-3.42977
2	-3.54994
3	-3.55178
4	-3.58397
5	-3.58405
6	-3.60833
7	-3.61507
8	-3.63309
9	-3.63428
10	-3.64359
11	-3.64644
12	-3.6534
13	-3.66033
14	-3.66682
15	-3.6691
16	-3.67392
17	-3.67497
18	-3.67962
19	-3.68099
20	-3.68458
21	-3.69004
22	-3.69538
23	-3.69798
24	-3.70196
25	-3.70375
26	-3.70773
27	-3.70868
28	-3.71302
29	-3.71432
30	-3.71831
31	-3.72032
32	-3.72427
33	-3.72501
34	-3.72847
35	-3.72917
36	-3.73235
37	-3.73266
38	-3.73483

[truncated: 2 more sheets: VASP_1, VASP_2]
