# Supplementary material for: 3T-VASP: fast ab-initio electrochemical reactor via multi-scale gradient energy minimization
Source: Nat Commun. 2024 Nov 22;15:10140. doi: 10.1038/s41467-024-54453-1 (PMC11584714; doi:10.1038/s41467-024-54453-1)
Supplement: Supplementary file 4 — Source Dataset [file 41467_2024_54453_MOESM4_ESM.zip › Source_Data/Figure_3/Fig_3b.xlsx]

## Sheet: excess_0
Number of Reacting Molecule for Individual Trajectories
EC	DMC	VC	PF6
0	0	0	0
0	0	0	0
0	0	0	0
0	0	0	0
0	0	0	0
0	0	0	0
0	0	0	0
0	0	0	0

## Sheet: excess_1
Number of Reacting Molecule for Individual Trajectories
EC	DMC	VC	PF6
0	0	0	0
1	0	1	0
0	0	0	0
0	0	0	0
1	0	1	0
0	0	0	0
0	0	0	0
0	0	0	0

## Sheet: excess_2
Number of Reacting Molecule for Individual Trajectories
EC	DMC	VC	PF6
1	0	0	0
0	1	0	0
0	0	0	0
1	0	0	0
1	0	0	0
1	0	0	0
1	1	0	0
1	0	0	0
0	0	1	0
1	0	1	0

## Sheet: excess_3
Number of Reacting Molecule for Individual Trajectories
EC	DMC	VC	PF6
2	0	0	0
1	0	0	0
1	0	0	0
2	0	0	0
1	0	0	0
1	0	0	0
2	0	0	0
1	0	0	0
0	1	0	0
2	0	0	0
1	0	0	0
1	0	0	0
2	0	0	0

## Sheet: excess_4
Number of Reacting Molecule for Individual Trajectories
EC	DMC	VC	PF6
2	0	0	0
2	0	0	0
2	0	0	0
2	0	0	0
2	0	0	0
1	1	0	0
2	0	0	0

## Sheet: excess_5
Number of Reacting Molecule for Individual Trajectories
EC	DMC	VC	PF6
2	0	0	0
3	0	0	0
2	0	0	0
2	0	0	0

## Sheet: excess_6
Number of Reacting Molecule for Individual Trajectories
EC	DMC	VC	PF6
2	0	1	0
1	1	0	1
2	1	0	0
3	0	0	0
2	0	0	1
3	0	0	0
2	0	0	1
3	0	0	0
3	0	0	0

## Sheet: excess_7
Number of Reacting Molecule for Individual Trajectories
EC	DMC	VC	PF6
4	0	0	0
3	0	0	0
3	0	0	0
3	1	0	0
