# Supplementary material for: 3T-VASP: fast ab-initio electrochemical reactor via multi-scale gradient energy minimization
Source: Nat Commun. 2024 Nov 22;15:10140. doi: 10.1038/s41467-024-54453-1 (PMC11584714; doi:10.1038/s41467-024-54453-1)
Supplement: Supplementary file 4 — Source Dataset [file 41467_2024_54453_MOESM4_ESM.zip › Source_Data/Figure_3/Fig_3e.xlsx]

## Sheet: EC
Step Numbers when Intermediate Charge Reductions Occur over All 63 Trajectories
22
22
13
189
17
8
26
48
64

## Sheet: DMC
Step Numbers when Intermediate Charge Reductions Occur over All 63 Trajectories
17
9
36

## Sheet: VC
Step Numbers when Intermediate Charge Reductions Occur over All 63 Trajectories
139
7
57
19
54
14
7
6

## Sheet: PF6
Step Numbers when Intermediate Charge Reductions Occur over All 63 Trajectories
(None)
