# Supplementary material for: 3T-VASP: fast ab-initio electrochemical reactor via multi-scale gradient energy minimization
Source: Nat Commun. 2024 Nov 22;15:10140. doi: 10.1038/s41467-024-54453-1 (PMC11584714; doi:10.1038/s41467-024-54453-1)
Supplement: Supplementary file 4 — Source Dataset [file 41467_2024_54453_MOESM4_ESM.zip › Source_Data/Figure_4/Fig_4c.xlsx]

## Sheet: EC
Step Numbers when Intermediate Reactions Occur over All 63 Trajectories
65
24
8
26
58
25
26
21
108
52
18
29
40
41
34
149
61
80

## Sheet: DMC
Step Numbers when Intermediate Reactions Occur over All 63 Trajectories
53
30
65
79
10
14
52
34
61
76
76

## Sheet: VC
Step Numbers when Intermediate Reactions Occur over All 63 Trajectories
61
71
66
73
11
16
19
27
15
46
111
145
34
87
95
46

## Sheet: PF6
Step Numbers when Intermediate Reactions Occur over All 63 Trajectories
(None)

## Sheet: CO3
Step Numbers when Intermediate Reactions Occur over All 63 Trajectories
61
71
66
73
126
11
16
51
39
19
27
46
111
145
34
40
41
87
95
46
9
12

## Sheet: Ethylene
Step Numbers when Intermediate Reactions Occur over All 63 Trajectories
21
39
108
108

## Sheet: oEC
Step Numbers when Intermediate Reactions Occur over All 63 Trajectories
53
30
65
4
23
24
26
29
14
15
21
9
10
43
27
28
126
24
10
12
12
16
23
61
68
9
10
13
8
26
9
51
79
21
9
60
65
6
29
58
61
64
25
26
9
10
14
9
21
4
108
9
60
64
52
5
87
89
10
12
13
4
6
15
121
123
126
8
18
29
5
5
9
8
5
7
14
64
11
113
5
34
9
14
20
56
61
61
46
28
31
5
17
22
26
38
40
4
4
80
37
46
135
137
4
76
9
12
18
26
10
25
71
111
