# Supplementary material for: 3T-VASP: fast ab-initio electrochemical reactor via multi-scale gradient energy minimization
Source: Nat Commun. 2024 Nov 22;15:10140. doi: 10.1038/s41467-024-54453-1 (PMC11584714; doi:10.1038/s41467-024-54453-1)
Supplement: Supplementary file 4 — Source Dataset [file 41467_2024_54453_MOESM4_ESM.zip › Source_Data/Figure_Supp_16/Fig_Supp_16b.xlsx]

## Sheet: DMC
Step Number when Intermediate Reaction Occurs
190

## Sheet: PF6
Step Number when Intermediate Reaction Occurs
44
46

## Sheet: CO3
Step Number when Intermediate Reaction Occurs
15
115
115

## Sheet: Ethylene
Step Number when Intermediate Reaction Occurs
190

## Sheet: oEC
Step Number when Intermediate Reaction Occurs
15
29
44
46
190
