# Supplementary material for: 3T-VASP: fast ab-initio electrochemical reactor via multi-scale gradient energy minimization
Source: Nat Commun. 2024 Nov 22;15:10140. doi: 10.1038/s41467-024-54453-1 (PMC11584714; doi:10.1038/s41467-024-54453-1)
Supplement: Supplementary file 4 — Source Dataset [file 41467_2024_54453_MOESM4_ESM.zip › Source_Data/Figure_Supp_17/Fig_Supp_17.xlsx]

## Sheet: Sella-NWChem
Step	E (kcal/mol)
0	-427195
1	-427165
2	-427160
3	-427160
4	-427162
5	-427165
6	-427169
7	-427174
8	-427178
9	-427183
10	-427187
11	-427190
12	-427193
13	-427196
14	-427199
15	-427200
16	-427202
17	-427203
18	-427204
19	-427205
20	-427205
21	-427206
22	-427206
23	-427207
24	-427207
25	-427207
26	-427208
27	-427208
28	-427208
29	-427208
30	-427209
31	-427209
32	-427209
33	-427209
34	-427209
35	-427210
36	-427210
37	-427210
38	-427210
39	-427210
40	-427210
41	-427210
42	-427210
43	-427210
44	-427210
45	-427210
46	-427210
47	-427210
48	-427210
49	-427210

## Sheet: 3T-NWChem
Step	E (kcal/mol)
0	-427195
1	-427155
2	-427191
3	-427186
4	-427186
5	-427194
6	-427200
7	-427199
8	-427197
9	-427197
10	-427200
11	-427204
12	-427205
13	-427204
14	-427203
15	-427204
16	-427206
17	-427206
18	-427206
19	-427206
20	-427207
21	-427207
22	-427208
23	-427207
24	-427207
25	-427208
26	-427208
27	-427208
28	-427208
29	-427208
30	-427209
31	-427209
32	-427209
33	-427209
34	-427209
35	-427209
36	-427209
37	-427209
38	-427209
39	-427209
40	-427209
41	-427210
42	-427209
43	-427209
44	-427210
45	-427210
46	-427210
47	-427210
48	-427210
49	-427210

## Sheet: 3T-FF-NWChem
Step	E (kcal/mol)
0	-427202
1	-427141
2	-427194
3	-427183
4	-427179
5	-427187
6	-427190
7	-427191
8	-427194
9	-427198
10	-427201
11	-427202
12	-427201
13	-427200
14	-427201
15	-427203
16	-427205
17	-427205
18	-427205
19	-427205
20	-427206
21	-427207
22	-427207
23	-427207
24	-427207
25	-427208
26	-427208
27	-427208
28	-427208
29	-427209
30	-427209
31	-427209
32	-427209
33	-427209
34	-427209
35	-427209
36	-427209
37	-427209
38	-427209
39	-427209
40	-427209
41	-427209
42	-427210
43	-427210
44	-427210
45	-427210
46	-427210
47	-427210
48	-427210
49	-427210
