# Supplementary material for: 3T-VASP: fast ab-initio electrochemical reactor via multi-scale gradient energy minimization
Source: Nat Commun. 2024 Nov 22;15:10140. doi: 10.1038/s41467-024-54453-1 (PMC11584714; doi:10.1038/s41467-024-54453-1)
Supplement: Supplementary file 4 — Source Dataset [file 41467_2024_54453_MOESM4_ESM.zip › Source_Data/Figure_Supp_18/Fig_Supp_18a.xlsx]

## Sheet: 0x1a816fc22747853f
Sella-VASP		3T-VASP
Step	E (eV)	Step	E (eV)
0	-1492.82	0	-1492.98
1	-1506.25	1	-1491.02
2	-1485.32	2	-1507.4
3	-1510.5	3	-1509.32
4	-1509.38	4	-1508.98
5	-1510.16	5	-1510.41
6	-1510.55	6	-1511.8
7	-1510.89	7	-1513.04
8	-1511.61	8	-1514.17
9	-1509.13	9	-1515.31
10	-1512.25	10	-1516.35
11	-1512.94	11	-1517.3
12	-1513.32	12	-1518.07
13	-1513.51	13	-1518.66
14	-1513.7	14	-1519.17
15	-1513.99	15	-1519.61
16	-1514.25	16	-1519.94
17	-1514.25	17	-1520.23
18	-1512.47	18	-1520.58
19	-1512.47	19	-1521.01
20	-1493.1	20	-1521.4
21	-1502.39	21	-1521.63
22	-1502.39	22	-1521.73
23	-1505.26	23	-1521.84
24	-1507.67	24	-1522
25	-1508.85	25	-1522.18
26	-1509.33	26	-1522.34
27	-1509.33	27	-1522.47
28	-1510.37	28	-1522.57
29	-1511.08	29	-1522.66
30	-1511.68	30	-1522.76
31	-1512.19	31	-1522.85
32	-1512.57	32	-1522.95
33	-1512.97	33	-1523.04
34	-1513.28	34	-1523.11
35	-1513.64	35	-1523.17
36	-1513.93	36	-1523.24
37	-1514.23	37	-1523.3
38	-1514.56	38	-1523.35
39	-1514.81	39	-1523.38
40	-1515.13	40	-1523.42
41	-1515.34	41	-1523.46
42	-1515.52	42	-1523.5
43	-1515.93	43	-1523.55
44	-1515.45	44	-1523.6
45	-1516.21	45	-1523.63
46	-1516.2	46	-1523.66
47	-1516.2	47	-1523.68
48	-1513.3	48	-1523.7
49	-1513.57	49	-1523.75
50	-1516.1	50	-1523.75
51	-1515.42	51	-1503.25
52	-1516.01	52	-1520.39
53	-1516.52	53	-1517.39
54	-1514.9	54	-1514.68
55	-1516.1	55	-1516.53
56	-1516.1	56	-1518.96
57	-1510.95	57	-1520.29
58	-1511.8	58	-1520.5
59	-1513.2	59	-1520.35
60	-1500.59	60	-1520.52
61	-1515.44	61	-1521.13
62	-1515.67	62	-1521.81
63	-1515.85	63	-1522.24
64	-1514.45	64	-1522.38
65	-1515.48	65	-1522.35
66	-1516.29	66	-1522.36
67	-1516.47	67	-1522.53
68	-1516.65	68	-1522.82
69	-1517.08	69	-1523.07
70	-1516.3	70	-1523.2
71	-1517.4	71	-1523.25
72	-1517.56	72	-1523.31
73	-1517.09	73	-1523.4
74	-1517.83	74	-1523.49
75	-1517.87	75	-1523.57
76	-1517.67	76	-1523.66
77	-1518.06	77	-1523.75
78	-1517.99	78	-1523.81
79	-1518.01	79	-1523.82
80	-1518.16	80	-1523.84
81	-1518.38	81	-1523.9
82	-1518.42	82	-1523.97
83	-1518.57	83	-1524.02
84	-1518.63	84	-1524.03
85	-1518.73	85	-1524.05
86	-1518.83	86	-1524.09
87	-1518.9	87	-1524.13
88	-1519.01	88	-1524.16
89	-1519.07	89	-1524.18
90	-1519.15	90	-1524.2
91	-1519.21	91	-1524.22
92	-1519.29	92	-1524.24
93	-1519.34	93	-1524.27
94	-1519.41	94	-1524.29
95	-1519.45	95	-1524.31
96	-1519.51	96	-1524.33
97	-1519.51	97	-1524.34
98	-1513.39	98	-1524.36
99	-1519.03	99	-1524.37
100	-1517.49	100	-1524.37
101	-1518.79	101	-1502.83
102	-1519.16	102	-1520.84
103	-1518.52	103	-1518.57
104	-1519.36	104	-1514.56
105	-1519.46	105	-1516.2
106	-1519.18	106	-1519.39
107	-1519.53	107	-1521.05
108	-1519.53	108	-1521.08
109	-1509.6	109	-1520.7
110	-1518.47	110	-1520.72
111	-1518.16	111	-1521.31
112	-1518.41	112	-1522.09
113	-1519.02	113	-1522.56
114	-1518.14	114	-1522.67
115	-1518.97	115	-1522.68
116	-1519.16	116	-1522.76
117	-1518.85	117	-1522.94
118	-1519.2	118	-1523.17
119	-1519.29	119	-1523.37
120	-1519.32	120	-1523.53
121	-1519.62	121	-1523.63
122	-1518.97	122	-1523.68
123	-1519.58	123	-1523.75
124	-1519.62	124	-1523.84
125	-1519.7	125	-1523.94
126	-1519.76	126	-1524.03
127	-1519.78	127	-1524.08
128	-1519.81	128	-1524.11
129	-1519.82	129	-1524.15
130	-1519.87	130	-1524.21
131	-1519.86	131	-1524.27
132	-1519.91	132	-1524.32
133	-1519.96	133	-1524.35
134	-1520.01	134	-1524.38
135	-1520.05	135	-1524.41
136	-1520.11	136	-1524.45
137	-1520.17	137	-1524.49
138	-1520.25	138	-1524.52
139	-1520.34	139	-1524.55
140	-1520.4	140	-1524.59
141	-1520.47	141	-1524.62
142	-1520.5	142	-1524.65
143	-1520.56	143	-1524.69
144	-1520.61	144	-1524.72
145	-1520.66	145	-1524.75
146	-1520.66	146	-1524.76
147	-1520.61	147	-1524.77
148	-1520.64	148	-1524.78
149	-1520.43	149	-1524.8
150	-1520.57	150	-1524.8
151	-1520.57	151	-1504.67
152	-1520.55	152	-1521.37
153	-1520.59	153	-1519.18
154	-1520.7	154	-1515.29
155	-1520.64	155	-1517.08
156	-1520.55	156	-1520.22
157	-1520.83	157	-1521.86
158	-1520.75	158	-1521.95
159	-1520.89	159	-1521.43
160	-1520.9	160	-1521.3
161	-1520.9	161	-1521.86
162	-1520.9	162	-1522.69
163	-1520.91	163	-1523.18
164	-1520.91	164	-1523.25
165	-1518.93	165	-1523.2
166	-1518.93	166	-1523.29
167	-1519.68	167	-1523.49
168	-1518.75	168	-1523.72
169	-1520.17	169	-1523.87
170	-1520.35	170	-1523.93
171	-1520.35	171	-1523.98
172	-1519.41	172	-1524.1
173	-1519.41	173	-1524.24
174	-1520.06	174	-1524.35
175	-1520.06	175	-1524.4
176	-1520.35	176	-1524.41
177	-1520.55	177	-1524.44
178	-1520.7	178	-1524.51
179	-1520.82	179	-1524.58
180	-1520.88	180	-1524.64
181	-1520.98	181	-1524.68
182	-1521.02	182	-1524.71
183	-1521.02	183	-1524.73
184	-1512.67	184	-1524.75
185	-1518.96	185	-1524.78
186	-1517.4	186	-1524.81
187	-1520	187	-1524.84
188	-1520.56	188	-1524.87
189	-1520.56	189	-1524.88
190	-1517.76	190	-1524.89
191	-1519.99	191	-1524.9
192	-1517.45	192	-1524.92
193	-1520.14	193	-1524.93
194	-1518.62	194	-1524.94
195	-1518.05	195	-1524.96
196	-1520.12	196	-1524.97
197	-1519.47	197	-1524.97
198	-1520.79	198	-1524.98
199	-1520.88	199	-1524.98
200	-1521.07	200	-1524.98
201	-1520.97	201	-1502.06
202	-1521.15	202	-1520.73
203	-1520.86	203	-1519.06
204	-1521.15	204	-1514.9
205	-1521.19	205	-1515.79
206	-1521.21	206	-1518.81
207	-1521.3	207	-1521.08
208	-1521.29	208	-1521.69
209	-1521.38	209	-1521.24
210	-1521.35	210	-1520.89
211	-1521.43	211	-1521.42
212	-1521.42	212	-1522.45
213	-1521.49	213	-1523.15
214	-1521.51	214	-1523.23
215	-1521.55	215	-1523.03
216	-1521.59	216	-1522.98
217	-1521.63	217	-1523.21
218	-1521.63	218	-1523.58
219	-1514.82	219	-1523.89
220	-1521.12	220	-1524.03
221	-1521.12	221	-1524.04
222	-1489.84	222	-1524.03
223	-1371.35	223	-1524.1
224	-1501.54	224	-1524.24
225	-1505.09	225	-1524.38
226	-1514.99	226	-1524.48
227	-1514.99	227	-1524.52
228	-1512.83	228	-1524.54
229	-1515.32	229	-1524.56
230	-1515.32	230	-1524.61
231	-1516.12	231	-1524.69
232	-1517.18	232	-1524.75
233	-1517.69	233	-1524.78
234	-1518.11	234	-1524.8
235	-1518.47	235	-1524.82
236	-1518.82	236	-1524.83
237	-1519.13	237	-1524.87
238	-1519.4	238	-1524.91
239	-1519.62	239	-1524.94
240	-1519.82	240	-1524.95
241	-1520.01	241	-1524.94
242	-1520.17	242	-1524.96
243	-1520.34	243	-1524.98
244	-1520.47	244	-1525
245	-1520.6	245	-1525.02
246	-1520.7	246	-1525.02
247	-1520.81	247	-1525.02
248	-1520.9	248	-1525.03
249	-1520.98	249	-1525.04
250	-1521.06
251	-1521.13
252	-1521.2
253	-1521.26
254	-1521.32
255	-1521.37
256	-1521.42
257	-1521.44
258	-1521.48
259	-1521.52
260	-1521.55
261	-1521.54
262	-1521.6
263	-1521.63
264	-1521.64
265	-1521.69
266	-1521.7
267	-1521.74
268	-1521.76
269	-1521.8
270	-1521.82
271	-1521.86
272	-1521.88
273	-1521.92

## Sheet: 0x259f28690b9a6847
Sella-VASP		3T-VASP
Step	E (eV)	Step	E (eV)
0	-1403.51	0	-1403.62
1	-1415.46	1	-1401.61
2	-1411.43	2	-1416.38
3	-1382.61	3	-1418.35
4	-1382.61	4	-1417.77
5	-1391.66	5	-1419.66
6	-1391.66	6	-1421.71
7	-1398.19	7	-1423.06
8	-1401.45	8	-1424.27
9	-1401.45	9	-1425.62
10	-1404.81	10	-1427.15
11	-1407.48	11	-1428.38
12	-1409.92	12	-1429.33
13	-1411.79	13	-1430.26
14	-1413.24	14	-1431.14
15	-1413.24	15	-1431.83
16	-1413.89	16	-1432.41
17	-1415.31	17	-1432.87
18	-1415.68	18	-1433.23
19	-1412.17	19	-1433.59
20	-1418.06	20	-1433.98
21	-1414.44	21	-1434.37
22	-1418.81	22	-1434.67
23	-1419.99	23	-1434.93
24	-1420.84	24	-1435.16
25	-1421.49	25	-1435.39
26	-1421.94	26	-1435.58
27	-1422.35	27	-1435.72
28	-1422.81	28	-1435.85
29	-1422.81	29	-1436.03
30	-1422.97	30	-1436.22
31	-1422.91	31	-1436.37
32	-1423.59	32	-1436.48
33	-1421.17	33	-1436.58
34	-1422.84	34	-1436.67
35	-1423.89	35	-1436.75
36	-1421.79	36	-1436.82
37	-1424.61	37	-1436.86
38	-1424.68	38	-1436.92
39	-1424.89	39	-1436.98
40	-1424.98	40	-1437.06
41	-1424.8	41	-1437.14
42	-1426.05	42	-1437.2
43	-1425.88	43	-1437.24
44	-1426.49	44	-1437.28
45	-1426.69	45	-1437.33
46	-1426.69	46	-1437.38
47	-1424.99	47	-1437.43
48	-1426.53	48	-1437.49
49	-1426.25	49	-1437.54
50	-1426.4	50	-1437.54
51	-1426.93	51	-1416.73
52	-1427.15	52	-1433.55
53	-1427.24	53	-1431.43
54	-1427.24	54	-1428.76
55	-1386.21	55	-1430.07
56	-1410.66	56	-1432.29
57	-1426.81	57	-1433.82
58	-1426.81	58	-1434.56
59	-1358.18	59	-1434.54
60	-1426.94	60	-1434.75
61	-1282.72	61	-1435.47
62	-1421.85	62	-1436.13
63	-1414.19	63	-1436.48
64	-1425.87	64	-1436.66
65	-1426.01	65	-1436.91
66	-1426.16	66	-1437.27
67	-1427.31	67	-1437.61
68	-1427.31	68	-1437.84
69	-1279.2	69	-1437.97
70	-1211.79	70	-1438.06
71	-1200.47	71	-1438.21
72	-1306.61	72	-1438.44
73	-1333.72	73	-1438.68
74	-1342.36	74	-1438.88
75	-1319.8	75	-1439
76	-1331.26	76	-1439.07
77	-1347.99	77	-1439.17
78	-1389.49	78	-1439.34
79	-1394.56	79	-1439.51
80	-1402.64	80	-1439.62
81	-1407.76	81	-1439.7
82	-1412	82	-1439.79
83	-1414.86	83	-1439.91
84	-1416.94	84	-1440.01
85	-1419.48	85	-1440.07
86	-1421.06	86	-1440.12
87	-1422.03	87	-1440.18
88	-1423.35	88	-1440.27
89	-1424.63	89	-1440.36
90	-1425.44	90	-1440.41
91	-1425.51	91	-1440.44
92	-1426.32	92	-1440.47
93	-1426.18	93	-1440.52
94	-1427.03	94	-1440.58
95	-1427.45	95	-1440.63
96	-1427.81	96	-1440.66
97	-1428.31	97	-1440.69
98	-1428.67	98	-1440.72
99	-1428.93	99	-1440.76
100	-1429.16	100	-1440.76
101	-1429.41	101	-1419.69
102	-1429.41	102	-1436.79
103	-1426.81	103	-1434.68
104	-1428.64	104	-1431.27
105	-1428.78	105	-1432.99
106	-1428.78	106	-1435.67
107	-1429.6	107	-1437.08
108	-1429.83	108	-1437.28
109	-1430.23	109	-1437.17
110	-1430.23	110	-1437.38
111	-1430.23	111	-1437.95
112	-1416.22	112	-1438.59
113	-1412.25	113	-1439.01
114	-1426.5	114	-1439.23
115	-1428.14	115	-1439.37
116	-1427.83	116	-1439.46
117	-1429.64	117	-1439.56
118	-1430.01	118	-1439.71
119	-1429.14	119	-1439.92
120	-1429.75	120	-1440.1
121	-1430.94	121	-1440.26
122	-1431.2	122	-1440.38
123	-1431.58	123	-1440.46
124	-1431.66	124	-1440.52
125	-1432.18	125	-1440.6
126	-1432.38	126	-1440.69
127	-1432.63	127	-1440.8
128	-1433	128	-1440.91
129	-1433.23	129	-1440.97
130	-1433.5	130	-1440.99
131	-1433.7	131	-1441.02
132	-1433.88	132	-1441.09
133	-1434.03	133	-1441.17
134	-1434.17	134	-1441.25
135	-1434.31	135	-1441.3
136	-1434.31	136	-1441.34
137	-1417.93	137	-1441.38
138	-1426.75	138	-1441.43
139	-1433.52	139	-1441.48
140	-1433.09	140	-1441.53
141	-1433.75	141	-1441.58
142	-1433.74	142	-1441.64
143	-1433.32	143	-1441.71
144	-1434.06	144	-1441.77
145	-1434.18	145	-1441.81
146	-1434.38	146	-1441.83
147	-1434.52	147	-1441.85
148	-1434.25	148	-1441.88
149	-1434.66	149	-1441.91
150	-1434.54	150	-1441.91
151	-1434.77	151	-1420.66
152	-1434.79	152	-1438.56
153	-1434.85	153	-1436.31
154	-1434.98	154	-1431.91
155	-1435.07	155	-1433.68
156	-1435.17	156	-1437.12
157	-1435.25	157	-1438.79
158	-1435.33	158	-1438.61
159	-1435.42	159	-1438.08
160	-1435.51	160	-1438.16
161	-1435.6	161	-1439
162	-1435.7	162	-1439.96
163	-1435.7	163	-1440.37
164	-1286.77	164	-1440.28
165	-1413.65	165	-1440.18
166	-1405.05	166	-1440.36
167	-1431.28	167	-1440.7
168	-1419.94	168	-1440.95
169	-1425.1	169	-1441.05
170	-1425.1	170	-1441.1
171	-1429.07	171	-1441.21
172	-1430.62	172	-1441.38
173	-1431.71	173	-1441.52
174	-1432.61	174	-1441.61
175	-1433.27	175	-1441.64
176	-1433.83	176	-1441.69
177	-1434.28	177	-1441.76
178	-1434.67	178	-1441.84
179	-1434.92	179	-1441.9
180	-1435.15	180	-1441.94
181	-1435.42	181	-1442
182	-1435.57	182	-1442.05
183	-1435.81	183	-1442.08
184	-1435.98	184	-1442.11
185	-1435.98	185	-1442.15
186	-1400.87	186	-1442.19
187	-1435	187	-1442.22
188	-1434.23	188	-1442.24
189	-1435.34	189	-1442.27
190	-1436.03	190	-1442.29
191	-1436.03	191	-1442.32
192	-1432.74	192	-1442.35
193	-1431.04	193	-1442.36
194	-1435.92	194	-1442.37
195	-1436	195	-1442.39
196	-1435.71	196	-1442.41
197	-1436.06	197	-1442.43
198	-1436.27	198	-1442.44
199	-1436.32	199	-1442.45
200	-1436.41	200	-1442.45
201	-1436.5	201	-1417.57
202	-1436.53	202	-1439.29
203	-1436.69	203	-1436.56
204	-1436.72	204	-1431.43
205	-1436.83	205	-1432.72
206	-1436.86	206	-1435.92
207	-1436.96	207	-1437.93
208	-1437.05	208	-1438.35
209	-1437.12	209	-1438.05
210	-1437.18	210	-1438.01
211	-1437.22	211	-1438.65
212	-1437.27	212	-1439.53
213	-1437.32	213	-1440.11
214	-1437.36	214	-1440.29
215	-1437.41	215	-1440.34
216	-1437.47	216	-1440.44
217	-1437.47	217	-1440.67
218	-1430.77	218	-1440.96
219	-1433.56	219	-1441.18
220	-1433.37	220	-1441.27
221	-1436.65	221	-1441.3
222	-1437.05	222	-1441.37
223	-1436.42	223	-1441.52
224	-1436.72	224	-1441.7
225	-1436.75	225	-1441.84
226	-1436	226	-1441.91
227	-1437.03	227	-1441.93
228	-1436.72	228	-1441.94
229	-1437.3	229	-1441.99
230	-1437.27	230	-1442.08
231	-1437.37	231	-1442.17
232	-1437.4	232	-1442.23
233	-1437.4	233	-1442.24
234	-1437.5	234	-1442.24
235	-1437.35	235	-1442.26
236	-1437.61	236	-1442.3
237	-1437.55	237	-1442.36
238	-1437.65	238	-1442.39
239	-1437.72	239	-1442.41
240	-1437.78	240	-1442.42
241	-1437.73	241	-1442.42
242	-1437.83	242	-1442.44
243	-1437.85	243	-1442.46
244	-1437.9	244	-1442.49
245	-1437.93	245	-1442.5
246	-1437.98	246	-1442.5
247	-1438.01	247	-1442.51
248	-1438.09	248	-1442.53
249	-1438.12	249	-1442.54
250	-1438.12
251	-1437.33
252	-1437.87
253	-1437.45
254	-1437.85
255	-1437.85
256	-1437.47
257	-1437.28
258	-1437.93
259	-1438.1
260	-1437.9
261	-1438.07
262	-1438.03
263	-1438.17
264	-1438.16
265	-1438.14
266	-1438.22
267	-1438.2
268	-1438.21
269	-1438.25

## Sheet: 0x75c830e125132dfc
Sella-VASP		3T-VASP
Step	E (eV)	Step	E (eV)
0	-1547.29	0	-1547.33
1	-1555.44	1	-1546.95
2	-1555.44	2	-1563.38
3	-1565.69	3	-1565.52
4	-1553.52	4	-1565.09
5	-1567.2	5	-1567.09
6	-1568.5	6	-1569.3
7	-1559.52	7	-1571.03
8	-1568.98	8	-1572.28
9	-1569.09	9	-1573.41
10	-1569.66	10	-1574.81
11	-1569.5	11	-1576.31
12	-1570.27	12	-1577.51
13	-1570.78	13	-1578.4
14	-1571.38	14	-1579.3
15	-1571.79	15	-1580.29
16	-1572.1	16	-1581.07
17	-1572.44	17	-1581.66
18	-1572.79	18	-1582.09
19	-1573.05	19	-1582.42
20	-1573.05	20	-1582.8
21	-1572.17	21	-1583.12
22	-1572.17	22	-1583.37
23	-1501	23	-1583.67
24	-1569.64	24	-1583.98
25	-1572.8	25	-1584.19
26	-1555.32	26	-1584.33
27	-1572.41	27	-1584.45
28	-1570.01	28	-1584.61
29	-1570.01	29	-1584.8
30	-1320.63	30	-1584.97
31	-1503.7	31	-1585.09
32	-1570.73	32	-1585.22
33	-1565.17	33	-1585.33
34	-1569.54	34	-1585.44
35	-1570.75	35	-1585.53
36	-1437.66	36	-1585.61
37	-722.306	37	-1585.68
38	-1417.87	38	-1585.75
39	-1547.37	39	-1585.82
40	-1516.15	40	-1585.91
41	-1534.56	41	-1586
42	-1565.87	42	-1586.08
43	-1567.67	43	-1586.15
44	-1569.74	44	-1586.21
45	-1570.84	45	-1586.27
46	-1571.32	46	-1586.32
47	-1572.25	47	-1586.37
48	-1572.6	48	-1586.42
49	-1572.6	49	-1586.47
50	-1572.65	50	-1586.47
51	-1571.3	51	-1564.2
52	-1573.47	52	-1582.77
53	-1573.93	53	-1579.59
54	-1574.34	54	-1576.42
55	-1574.96	55	-1578.83
56	-1574.96	56	-1581.54
57	-1395.96	57	-1582.86
58	-1395.96	58	-1583.1
59	-1445.19	59	-1582.89
60	-1465.23	60	-1582.94
61	-1465.23	61	-1583.53
62	-1490.46	62	-1584.26
63	-1507.63	63	-1584.73
64	-1520.91	64	-1584.98
65	-1531.67	65	-1585.15
66	-1539.29	66	-1585.21
67	-1545.88	67	-1585.27
68	-1550.97	68	-1585.43
69	-1555.19	69	-1585.67
70	-1558.54	70	-1585.89
71	-1561.72	71	-1586.04
72	-1563.99	72	-1586.15
73	-1563.99	73	-1586.21
74	-1559.52	74	-1586.26
75	-1559.52	75	-1586.33
76	-1493.82	76	-1586.43
77	-1453.92	77	-1586.54
78	-1513.4	78	-1586.64
79	-1513.4	79	-1586.7
80	-1476.81	80	-1586.73
81	-1494.26	81	-1586.76
82	-1514.96	82	-1586.82
83	-1494.66	83	-1586.88
84	-1527	84	-1586.94
85	-1535.73	85	-1586.98
86	-1541.47	86	-1587.01
87	-1545.08	87	-1587.05
88	-1547.99	88	-1587.1
89	-1550.56	89	-1587.13
90	-1552.89	90	-1587.15
91	-1555.2	91	-1587.18
92	-1557.23	92	-1587.21
93	-1559.3	93	-1587.25
94	-1561.21	94	-1587.27
95	-1561.21	95	-1587.29
96	-1557.61	96	-1587.31
97	-1562.35	97	-1587.35
98	-1550.16	98	-1587.37
99	-1562.47	99	-1587.39
100	-1558	100	-1587.39
101	-1563.72	101	-1562.69
102	-1563.92	102	-1583.63
103	-1566.02	103	-1581.2
104	-1566.7	104	-1576.18
105	-1566.72	105	-1577.78
106	-1568.96	106	-1581.25
107	-1569.2	107	-1583.35
108	-1570.37	108	-1583.56
109	-1570.77	109	-1583.04
110	-1571.67	110	-1583
111	-1572.11	111	-1583.74
112	-1572.81	112	-1584.76
113	-1572.81	113	-1585.34
114	-1477.52	114	-1585.36
115	-1547.27	115	-1585.27
116	-1562.25	116	-1585.44
117	-1195.55	117	-1585.84
118	-1147.62	118	-1586.2
119	-1167.12	119	-1586.35
120	-1167.12	120	-1586.34
121	-1220.16	121	-1586.35
122	-1264.94	122	-1586.46
123	-1308.71	123	-1586.64
124	-1315.1	124	-1586.8
125	-1315.1	125	-1586.91
126	-1337.01	126	-1586.95
127	-1376.73	127	-1586.98
128	-1402.91	128	-1587.03
129	-1427.75	129	-1587.11
130	-1445.56	130	-1587.2
131	-1462.31	131	-1587.26
132	-1475.02	132	-1587.29
133	-1486.66	133	-1587.31
134	-1496.21	134	-1587.35
135	-1503.03	135	-1587.4
136	-1510.29	136	-1587.45
137	-1514.38	137	-1587.47
138	-1519.8	138	-1587.48
139	-1522.72	139	-1587.49
140	-1525.49	140	-1587.53
141	-1525.49	141	-1587.57
142	-1526.84	142	-1587.6
143	-1530.55	143	-1587.61
144	-1530.55	144	-1587.62
145	-1462.38	145	-1587.63
146	-1529.01	146	-1587.66
147	-1522.64	147	-1587.68
148	-1527.83	148	-1587.7
149	-1527.83	149	-1587.71
150	-1528.56	150	-1587.71
151	-1523.01	151	-1563.74
152	-1530.07	152	-1584.21
153	-1530.07	153	-1581.26
154	-1534.38	154	-1576.38
155	-1535.11	155	-1578.6
156	-1537.62	156	-1582.33
157	-1539.69	157	-1584.18
158	-1542.11	158	-1583.99
159	-1544.57	159	-1583.29
160	-1546.74	160	-1583.42
161	-1548.69	161	-1584.42
162	-1550.37	162	-1585.42
163	-1550.37	163	-1585.79
164	-1550.18	164	-1585.73
165	-1551.52	165	-1585.71
166	-1552.37	166	-1585.91
167	-1552.88	167	-1586.23
168	-1554.64	168	-1586.51
169	-1555.98	169	-1586.67
170	-1557.35	170	-1586.76
171	-1557.35	171	-1586.83
172	-1319.86	172	-1586.94
173	-1482.25	173	-1587.07
174	-1549.82	174	-1587.17
175	-1549.58	175	-1587.26
176	-1534.67	176	-1587.33
177	-1539.87	177	-1587.39
178	-1539.87	178	-1587.45
179	-1545.65	179	-1587.51
180	-1548.69	180	-1587.56
181	-1551.17	181	-1587.61
182	-1553.55	182	-1587.65
183	-1553.55	183	-1587.7
184	-1555.35	184	-1587.75
185	-1556.66	185	-1587.78
186	-1557.94	186	-1587.79
187	-1559.16	187	-1587.8
188	-1559.16	188	-1587.83
189	-1558.02	189	-1587.88
190	-1554.67	190	-1587.91
191	-1559.95	191	-1587.93
192	-1559.39	192	-1587.93
193	-1560.7	193	-1587.94
194	-1561.34	194	-1587.96
195	-1561.34	195	-1587.99
196	-1555.95	196	-1588.01
197	-1557.44	197	-1588.01
198	-1559.66	198	-1588.01
199	-1559.83	199	-1588.02
200	-1559.67	200	-1588.02
201	-1562.16	201	-1564.78
202	-1561.72	202	-1584.22
203	-1562.91	203	-1581.65
204	-1563.59	204	-1577.39
205	-1563.08	205	-1579.23
206	-1564.45	206	-1582.59
207	-1564.17	207	-1584.62
208	-1565.35	208	-1584.71
209	-1565.64	209	-1583.86
210	-1566.14	210	-1583.63
211	-1566.49	211	-1584.52
212	-1566.49	212	-1585.69
213	-1557.8	213	-1586.26
214	-1566.36	214	-1586.16
215	-1555.8	215	-1585.93
216	-1565.42	216	-1586.01
217	-1566.17	217	-1586.37
218	-1565.76	218	-1586.75
219	-1566.67	219	-1586.96
220	-1566.77	220	-1587.02
221	-1566	221	-1587.04
222	-1566.94	222	-1587.1
223	-1567.22	223	-1587.2
224	-1567.23	224	-1587.32
225	-1567.51	225	-1587.43
226	-1567.61	226	-1587.51
227	-1567.61	227	-1587.57
228	-1564.39	228	-1587.61
229	-1566.85	229	-1587.64
230	-1567.95	230	-1587.68
231	-1567.95	231	-1587.74
232	-1568.2	232	-1587.8
233	-1568.2	233	-1587.84
234	-1567.25	234	-1587.86
235	-1567.85	235	-1587.88
236	-1567.85	236	-1587.91
237	-1567.53	237	-1587.94
238	-1567.53	238	-1587.98
239	-1567.68	239	-1587.99
240	-1568.02	240	-1588
241	-1568.04	241	-1588.01
242	-1568	242	-1588.03
243	-1568	243	-1588.05
244	-1567.86	244	-1588.07
245	-1564.7	245	-1588.08
246	-1568.08	246	-1588.09
247	-1568.03	247	-1588.09
248	-1568.33	248	-1588.1
249	-1569.12	249	-1588.11
250	-1568.97
251	-1569.1
252	-1569.54
253	-1569.69
254	-1570.33
255	-1570.46
256	-1570.83
257	-1570.95
258	-1571.26
259	-1571.53
260	-1571.79
261	-1572.01
262	-1572.28
263	-1572.5
264	-1572.71
265	-1572.94
266	-1573.17
267	-1573.43
268	-1573.66
269	-1573.94
270	-1574.16
271	-1574.44
272	-1574.44
273	-1557.84
274	-1570.41
275	-1574.1
276	-1566.48
277	-1573.53
278	-1574.06
279	-1573.44
280	-1573.29
281	-1574.25
282	-1573.77
283	-1574.65
