# Supplementary material for: 3T-VASP: fast ab-initio electrochemical reactor via multi-scale gradient energy minimization
Source: Nat Commun. 2024 Nov 22;15:10140. doi: 10.1038/s41467-024-54453-1 (PMC11584714; doi:10.1038/s41467-024-54453-1)
Supplement: Supplementary file 4 — Source Dataset [file 41467_2024_54453_MOESM4_ESM.zip › Source_Data/Figure_Supp_19/Fig_Supp_19a.xlsx]

## Sheet: 0x16d19a92d8634cc6
Sella-VASP		3T-VASP
Step	E (eV)	Step	E (eV)
0	-1679.31	0	-1679.32
1	-1694.33	1	-1680.73
2	-1694.33	2	-1696.55
3	-1700.4	3	-1700.03
4	-1700.4	4	-1700.99
5	-1675.39	5	-1702.77
6	-1699.66	6	-1703.75
7	-1703.03	7	-1704.12
8	-1703.55	8	-1704.45
9	-1704.15	9	-1705.31
10	-1704.91	10	-1706.75
11	-1705.08	11	-1707.9
12	-1706.04	12	-1708.17
13	-1706.37	13	-1708.11
14	-1706.22	14	-1708.4
15	-1706.64	15	-1708.9
16	-1706.35	16	-1709.39
17	-1707.48	17	-1709.73
18	-1707.04	18	-1709.96
19	-1707.59	19	-1710.15
20	-1707.77	20	-1710.35
21	-1707.9	21	-1710.51
22	-1708.62	22	-1710.67
23	-1708.64	23	-1710.85
24	-1708.64	24	-1711.07
25	-1708.8	25	-1711.26
26	-1708.8	26	-1711.42
27	-1708.98	27	-1711.55
28	-1709.3	28	-1711.69
29	-1708.77	29	-1711.82
30	-1709.56	30	-1711.9
31	-1709.6	31	-1711.94
32	-1709.74	32	-1711.99
33	-1709.78	33	-1712.08
34	-1709.78	34	-1712.21
35	-1709.7	35	-1712.31
36	-1709.76	36	-1712.38
37	-1709.93	37	-1712.43
38	-1709.93	38	-1712.49
39	-1709.92	39	-1712.54
40	-1710.02	40	-1712.59
41	-1710.06	41	-1712.64
42	-1709.93	42	-1712.69
43	-1710.2	43	-1712.74
44	-1710.2	44	-1712.79
45	-1709.61	45	-1712.84
46	-1710.23	46	-1712.88
47	-1707.76	47	-1712.92
48	-1709.77	48	-1712.94
49	-1709.6	49	-1712.97
50	-1710.13	50	-1712.97
51	-1710.22	51	-1690.83
52	-1710.28	52	-1708.98
53	-1710.36	53	-1706.55
54	-1710.38	54	-1702.78
55	-1710.38	55	-1704.97
56	-1710.24	56	-1708.37
57	-1710.42	57	-1709.86
58	-1710.39	58	-1709.65
59	-1710.39	59	-1709.26
60	-1692.31	60	-1709.64
61	-1709.88	61	-1710.76
62	-1704.18	62	-1711.77
63	-1709.33	63	-1712.28
64	-1709.31	64	-1712.31
65	-1709.59	65	-1712.41
66	-1710.25	66	-1712.63
67	-1710.23	67	-1712.97
68	-1710.38	68	-1713.21
69	-1710.38	69	-1713.38
70	-1709.92	70	-1713.48
71	-1710.42	71	-1713.62
72	-1710.29	72	-1713.8
73	-1710.44	73	-1713.95
74	-1710.52	74	-1714.06
75	-1710.61	75	-1714.13
76	-1710.61	76	-1714.21
77	-1710.68	77	-1714.3
78	-1710.69	78	-1714.4
79	-1710.74	79	-1714.49
80	-1710.77	80	-1714.57
81	-1710.81	81	-1714.65
82	-1710.84	82	-1714.73
83	-1710.87	83	-1714.81
84	-1710.91	84	-1714.86
85	-1710.94	85	-1714.92
86	-1710.98	86	-1714.98
87	-1711.02	87	-1715.04
88	-1711.02	88	-1715.08
89	-1711	89	-1715.13
90	-1710.89	90	-1715.17
91	-1711	91	-1715.22
92	-1710.68	92	-1715.28
93	-1711.09	93	-1715.34
94	-1711.01	94	-1715.43
95	-1711.12	95	-1715.54
96	-1711.09	96	-1715.66
97	-1711.15	97	-1715.76
98	-1711.15	98	-1715.83
99	-1711.19	99	-1715.9
100	-1711.19	100	-1715.89
101	-1711.23	101	-1691.17
102	-1711.25	102	-1712.08
103	-1711.27	103	-1708.03
104	-1711.27	104	-1705.07
105	-1711.2	105	-1706.97
106	-1711.21	106	-1710.02
107	-1711.24	107	-1711.73
108	-1711.22	108	-1711.98
109	-1711.28	109	-1711.51
110	-1711.29	110	-1711.37
111	-1711.32	111	-1712.06
112	-1711.34	112	-1713.13
113	-1711.34	113	-1713.86
114	-1708.25	114	-1713.99
115	-1711.02	115	-1713.82
116	-1708.6	116	-1713.81
117	-1711	117	-1714.12
118	-1710.24	118	-1714.59
119	-1710.24	119	-1714.91
120	-1710.58	120	-1715
121	-1710.58	121	-1714.98
122	-1710.66	122	-1715.01
123	-1710.93	123	-1715.14
124	-1710.93	124	-1715.31
125	-1711.07	125	-1715.45
126	-1711.15	126	-1715.51
127	-1711.23	127	-1715.54
128	-1711.33	128	-1715.58
129	-1711.33	129	-1715.66
130	-1711.34	130	-1715.78
131	-1711.23	131	-1715.86
132	-1711.37	132	-1715.89
133	-1711.42	133	-1715.89
134	-1711.46	134	-1715.92
135	-1711.48	135	-1715.99
136	-1711.46	136	-1716.06
137	-1711.53	137	-1716.08
138	-1711.55	138	-1716.1
139	-1711.57	139	-1716.13
140	-1711.6	140	-1716.16
141	-1711.63	141	-1716.2
142	-1711.68	142	-1716.24
143	-1711.71	143	-1716.27
144	-1711.75	144	-1716.29
145	-1711.8	145	-1716.31
146	-1711.82	146	-1716.34
147	-1711.85	147	-1716.36
148	-1711.88	148	-1716.39
149	-1711.88	149	-1716.41
150	-1711.84
151	-1711.81
152	-1711.55
153	-1711.88
154	-1711.72
155	-1711.85
156	-1711.86
157	-1711.84
158	-1711.9
159	-1711.91
160	-1711.91
161	-1711.93
162	-1711.93
163	-1711.94
164	-1711.95
165	-1711.96
166	-1711.95
167	-1711.97
168	-1711.97
169	-1711.86
170	-1711.89
171	-1711.92
172	-1711.74
173	-1711.91
174	-1711.83
175	-1711.83
176	-1711.85
177	-1711.9
178	-1711.93
179	-1711.92
180	-1711.98
181	-1711.92
182	-1711.99
183	-1711.99
184	-1711.98
185	-1712
186	-1712.02
187	-1712.02
188	-1712.03
189	-1712.03
190	-1712.04
191	-1712.04
192	-1712.05
193	-1712.06
194	-1712.06
195	-1712.07
196	-1712.08
197	-1712.09
198	-1712.1
199	-1712.1
200	-1709.51
201	-1709.51
202	-1709.88
203	-1710.16
204	-1710.4
205	-1710.64
206	-1710.86
207	-1711.06
208	-1711.25
209	-1711.42
210	-1711.56
211	-1711.67
212	-1711.79
213	-1711.85
214	-1711.92
215	-1711.96
216	-1711.99
217	-1711.98
218	-1712.03
219	-1712.02
220	-1712.04
221	-1712.07
222	-1712.07
223	-1711.5
224	-1711.92
225	-1711.92
226	-1710.75
227	-1711.11
228	-1711.22
229	-1710.52
230	-1710.58
231	-1711.18
232	-1711.54
233	-1710.86
234	-1711.68
235	-1711.48
236	-1711.48
237	-1711.75
238	-1711.87
239	-1711.96
240	-1712.02
241	-1712.05
242	-1712.06
243	-1712.03
244	-1712.08
245	-1712.06
246	-1712.07
247	-1712.1
248	-1712.07
249	-1712.1
250	-1712.1
251	-1712.13
252	-1712.12
253	-1712.13
254	-1712.12
255	-1712.14
256	-1712.14
257	-1712.15
258	-1712.15
259	-1712.15
260	-1712.16
261	-1712.16
262	-1712.17
263	-1712.17
264	-1712.18
265	-1712.18
266	-1711.77
267	-1711.77
268	-1711.62
269	-1711.98
270	-1712.01
271	-1712.09
272	-1712.05
273	-1712.12
274	-1712.08
275	-1712.11
276	-1712.14

## Sheet: 0x208a9db3b56886bf
Sella-VASP		3T-VASP
Step	E (eV)	Step	E (eV)
0	-1682.78	0	-1682.8
1	-1696.68	1	-1685.59
2	-1704.07	2	-1700.69
3	-1705.57	3	-1704.56
4	-1705.57	4	-1705.32
5	-1706.52	5	-1706.79
6	-1707.56	6	-1707.78
7	-1708.02	7	-1708.35
8	-1709.02	8	-1709.01
9	-1709.03	9	-1709.95
10	-1709.61	10	-1711.11
11	-1709.83	11	-1712.44
12	-1709.95	12	-1713.59
13	-1710.58	13	-1714.51
14	-1710.8	14	-1715.24
15	-1711.03	15	-1715.76
16	-1711.39	16	-1716.29
17	-1711.49	17	-1716.78
18	-1711.81	18	-1717.26
19	-1711.57	19	-1717.7
20	-1712.09	20	-1718.16
21	-1712.24	21	-1718.7
22	-1712.39	22	-1719.27
23	-1712.66	23	-1719.83
24	-1712.92	24	-1720.2
25	-1712.92	25	-1720.53
26	-1710.92	26	-1720.76
27	-1712.75	27	-1720.92
28	-1709.99	28	-1721.04
29	-1711.16	29	-1721.16
30	-1712.66	30	-1721.26
31	-1712.85	31	-1721.39
32	-1712.49	32	-1721.5
33	-1712.89	33	-1721.6
34	-1713.32	34	-1721.69
35	-1713.23	35	-1721.78
36	-1713.36	36	-1721.87
37	-1713.59	37	-1721.96
38	-1713.67	38	-1722.06
39	-1713.75	39	-1722.15
40	-1713.94	40	-1722.26
41	-1713.94	41	-1722.35
42	-1713.94	42	-1722.46
43	-1713.22	43	-1722.57
44	-1712.55	44	-1722.67
45	-1713.3	45	-1722.76
46	-1713.83	46	-1722.85
47	-1714.07	47	-1722.91
48	-1714.12	48	-1722.98
49	-1714.11	49	-1723.04
50	-1714.28	50	-1723.03
51	-1714.36	51	-1659.07
52	-1714.39	52	-1717.95
53	-1714.54	53	-1714.02
54	-1714.54	54	-1710.17
55	-1704.71	55	-1711.09
56	-1704.71	56	-1713.59
57	-1707.46	57	-1715.34
58	-1709.04	58	-1715.89
59	-1710.38	59	-1715.97
60	-1711.27	60	-1716.32
61	-1712.2	61	-1717.2
62	-1712.57	62	-1718.34
63	-1712.43	63	-1719.16
64	-1712.43	64	-1719.59
65	-1712.77	65	-1719.99
66	-1712.77	66	-1720.59
67	-1710.59	67	-1721.3
68	-1713.73	68	-1721.92
69	-1714.01	69	-1722.32
70	-1714.01	70	-1722.51
71	-1713.86	71	-1722.58
72	-1714.31	72	-1722.71
73	-1714.31	73	-1722.91
74	-1714.53	74	-1723.07
75	-1714.53	75	-1723.14
76	-1711.95	76	-1723.2
77	-1714.56	77	-1723.31
78	-1714.48	78	-1723.46
79	-1714.63	79	-1723.58
80	-1714.62	80	-1723.67
81	-1714.76	81	-1723.75
82	-1715.11	82	-1723.85
83	-1715.23	83	-1723.95
84	-1715.39	84	-1724.02
85	-1715.5	85	-1724.08
86	-1715.64	86	-1724.15
87	-1715.64	87	-1724.22
88	-1715.5	88	-1724.27
89	-1715.5	89	-1724.3
90	-1715.62	90	-1724.34
91	-1715.73	91	-1724.39
92	-1715.83	92	-1724.45
93	-1715.96	93	-1724.51
94	-1716.12	94	-1724.55
95	-1716.12	95	-1724.58
96	-1715.94	96	-1724.61
97	-1716.25	97	-1724.65
98	-1715.62	98	-1724.68
99	-1716.29	99	-1724.71
100	-1716.23	100	-1724.7
101	-1716.39	101	-1694.97
102	-1716.46	102	-1720.36
103	-1716.52	103	-1716.4
104	-1716.6	104	-1711.87
105	-1716.74	105	-1713.58
106	-1716.86	106	-1717.17
107	-1716.86	107	-1719.24
108	-1716.52	108	-1719.56
109	-1716.93	109	-1719.53
110	-1716.6	110	-1719.97
111	-1716.92	111	-1720.87
112	-1716.96	112	-1721.83
113	-1717.02	113	-1722.31
114	-1717.12	114	-1722.37
115	-1717.12	115	-1722.45
116	-1716.56	116	-1722.74
117	-1716.83	117	-1723.16
118	-1717.09	118	-1723.46
119	-1717.27	119	-1723.64
120	-1717.27	120	-1723.79
121	-1715.87	121	-1723.93
122	-1717.35	122	-1724.06
123	-1715.86	123	-1724.2
124	-1716.6	124	-1724.37
125	-1717.21	125	-1724.5
126	-1716.57	126	-1724.58
127	-1717.05	127	-1724.67
128	-1717.35	128	-1724.77
129	-1717.36	129	-1724.86
130	-1717.48	130	-1724.94
131	-1717.48	131	-1725.01
132	-1717.56	132	-1725.06
133	-1717.56	133	-1725.1
134	-1717.52	134	-1725.15
135	-1717.53	135	-1725.2
136	-1717.72	136	-1725.27
137	-1717.61	137	-1725.33
138	-1717.83	138	-1725.36
139	-1717.71	139	-1725.38
140	-1717.93	140	-1725.4
141	-1717.84	141	-1725.46
142	-1718.01	142	-1725.51
143	-1718	143	-1725.53
144	-1718	144	-1725.54
145	-1717.94	145	-1725.57
146	-1718.01	146	-1725.61
147	-1718	147	-1725.62
148	-1718.13	148	-1725.63
149	-1718.16	149	-1725.65
150	-1718.16
151	-1718.16
152	-1717.98
153	-1718.19
154	-1718.05
155	-1718.18
156	-1718.16
157	-1718.22
158	-1718.16
159	-1718.31
160	-1718.3
161	-1718.36
162	-1718.37
163	-1718.37
164	-1718.13
165	-1718.35
166	-1718.35
167	-1718.38
168	-1718.41
169	-1718.43
170	-1718.46
171	-1718.48
172	-1718.51
173	-1718.51
174	-1717.39
175	-1717.73
176	-1717.73
177	-1717.79
178	-1717.79
179	-1718.06
180	-1718.24
181	-1718.41
182	-1718.52
183	-1718.52
184	-1713.9
185	-1717.75
186	-1718.51
187	-1716.78
188	-1718.26
189	-1717.99
190	-1718.02
191	-1718.16
192	-1718.5
193	-1718.5
194	-1717.3
195	-1718.46
196	-1718.46
197	-1718.55
198	-1718.55
199	-1718.65
200	-1718.73
201	-1718.74
202	-1718.82
203	-1718.8
204	-1718.84
205	-1718.89
206	-1718.82
207	-1718.96
208	-1719
209	-1718.98
210	-1719.06
211	-1719.05
212	-1719.09
213	-1719.13
214	-1719.13
215	-1719.18
216	-1719.2
217	-1719.22
218	-1719.27
219	-1719.27
220	-1719.04
221	-1719.13
222	-1719.02
223	-1719.26
224	-1719.26
225	-1719.15
226	-1719.17
227	-1719.12
228	-1719.3
229	-1719.2
230	-1719.33
231	-1719.27
232	-1719.27
233	-1719.32
234	-1719.32
235	-1718.95
236	-1719.09
237	-1718.42
238	-1719.13
239	-1719.21
240	-1719.2
241	-1719.36
242	-1719.15
243	-1719.36
244	-1719.29
245	-1719.41
246	-1719.27
247	-1719.4
248	-1719.43
249	-1719.44
250	-1719.48
251	-1719.49
252	-1719.54
253	-1719.56
254	-1719.59
255	-1719.61
256	-1719.61
257	-1714.46
258	-1719.26
259	-1719.31
260	-1719.35
261	-1719.09
262	-1719.51
263	-1719.43
264	-1719.39
265	-1719.51
266	-1719.47
267	-1719.7
268	-1719.61
269	-1719.7
270	-1719.65
271	-1719.75
272	-1719.78
273	-1719.79
274	-1719.83
275	-1719.83
276	-1719.49
277	-1719.83
278	-1719.8
279	-1719.85
280	-1719.82
281	-1719.88
282	-1719.88
283	-1719.87
284	-1719.9
285	-1719.9
286	-1719.92

## Sheet: 0x51f72a19e29afadd
Sella-VASP		3T-VASP
Step	E (eV)	Step	E (eV)
0	-1617.31	0	-1617.31
1	-1631.44	1	-1615.38
2	-1639.02	2	-1633.05
3	-1641.06	3	-1635.8
4	-1641.93	4	-1635.81
5	-1642.43	5	-1637.2
6	-1642.61	6	-1638.2
7	-1642.98	7	-1638.91
8	-1643.16	8	-1639.81
9	-1643.5	9	-1640.94
10	-1643.66	10	-1642.13
11	-1643.66	11	-1643.25
12	-1643.4	12	-1644.18
13	-1643.93	13	-1644.79
14	-1640.86	14	-1645.01
15	-1643.52	15	-1645.27
16	-1642.05	16	-1645.74
17	-1643.75	17	-1646.32
18	-1644.3	18	-1646.82
19	-1644.56	19	-1647.18
20	-1644.95	20	-1647.33
21	-1645.27	21	-1647.56
22	-1645.55	22	-1647.79
23	-1645.81	23	-1648.15
24	-1646.06	24	-1648.41
25	-1646.3	25	-1648.61
26	-1646.52	26	-1648.82
27	-1646.72	27	-1648.97
28	-1646.92	28	-1649.17
29	-1647.06	29	-1649.27
30	-1647.06	30	-1649.38
31	-1646.95	31	-1649.44
32	-1647.15	32	-1649.57
33	-1647.24	33	-1649.66
34	-1647.18	34	-1649.82
35	-1647.32	35	-1649.93
36	-1647.38	36	-1650.08
37	-1647.4	37	-1650.19
38	-1647.47	38	-1650.32
39	-1647.53	39	-1650.46
40	-1647.57	40	-1650.63
41	-1647.65	41	-1650.76
42	-1647.7	42	-1650.86
43	-1647.78	43	-1650.94
44	-1647.85	44	-1651
45	-1647.93	45	-1651.01
46	-1648	46	-1651.04
47	-1648.09	47	-1651.09
48	-1648.13	48	-1651.17
49	-1648.26	49	-1651.22
50	-1648.32	50	-1651.22
51	-1648.45	51	-1629.17
52	-1648.56	52	-1646.64
53	-1648.56	53	-1644.45
54	-1648.56	54	-1641.54
55	-1648.45	55	-1643.77
56	-1648.51	56	-1646.13
57	-1648.63	57	-1647.48
58	-1648.66	58	-1647.67
59	-1648.66	59	-1647.53
60	-1648.74	60	-1647.83
61	-1648.78	61	-1648.64
62	-1648.79	62	-1649.26
63	-1648.86	63	-1649.28
64	-1648.98	64	-1649.24
65	-1648.94	65	-1649.53
66	-1648.92	66	-1649.97
67	-1649.12	67	-1650.32
68	-1649.12	68	-1650.41
69	-1649.22	69	-1650.36
70	-1649.28	70	-1650.37
71	-1649.35	71	-1650.5
72	-1649.43	72	-1650.74
73	-1649.54	73	-1650.94
74	-1649.64	74	-1651.04
75	-1649.72	75	-1651.06
76	-1649.8	76	-1651.07
77	-1649.89	77	-1651.14
78	-1649.97	78	-1651.24
79	-1650.04	79	-1651.32
80	-1650.04	80	-1651.37
81	-1649.75	81	-1651.4
82	-1650.01	82	-1651.44
83	-1647.16	83	-1651.5
84	-1650.02	84	-1651.54
85	-1649.66	85	-1651.57
86	-1650.08	86	-1651.6
87	-1650.03	87	-1651.65
88	-1650.12	88	-1651.69
89	-1650.1	89	-1651.71
90	-1650.16	90	-1651.73
91	-1650.17	91	-1651.75
92	-1650.18	92	-1651.79
93	-1650.23	93	-1651.82
94	-1650.24	94	-1651.85
95	-1650.28	95	-1651.86
96	-1650.3	96	-1651.87
97	-1650.32	97	-1651.89
98	-1650.36	98	-1651.91
99	-1650.39	99	-1651.93
100	-1650.42	100	-1651.93
101	-1650.42	101	-1625.13
102	-1650.36	102	-1648.14
103	-1650.43	103	-1643.93
104	-1650.41	104	-1640.15
105	-1650.43	105	-1641.76
106	-1650.46	106	-1645.19
107	-1650.46	107	-1647.29
108	-1650.42	108	-1647.49
109	-1650.42	109	-1646.93
110	-1650.42	110	-1646.94
111	-1650.43	111	-1647.86
112	-1650.34	112	-1649.03
113	-1650.44	113	-1649.62
114	-1650.49	114	-1649.57
115	-1650.48	115	-1649.42
116	-1650.53	116	-1649.55
117	-1650.55	117	-1649.97
118	-1650.56	118	-1650.41
119	-1650.57	119	-1650.66
120	-1650.58	120	-1650.71
121	-1650.62	121	-1650.7
122	-1650.62	122	-1650.78
123	-1650.66	123	-1650.98
124	-1650.68	124	-1651.2
125	-1650.68	125	-1651.29
126	-1650.56	126	-1651.28
127	-1650.63	127	-1651.3
128	-1650.63	128	-1651.38
129	-1650.66	129	-1651.48
130	-1650.67	130	-1651.57
131	-1650.71	131	-1651.63
132	-1650.7	132	-1651.67
133	-1650.73	133	-1651.69
134	-1650.74	134	-1651.73
135	-1650.74	135	-1651.79
136	-1650.77	136	-1651.84
137	-1650.77	137	-1651.86
138	-1650.78	138	-1651.86
139	-1650.77	139	-1651.87
140	-1650.8	140	-1651.9
141	-1650.82	141	-1651.94
142	-1650.84	142	-1651.97
143	-1650.85	143	-1651.98
144	-1650.87	144	-1651.99
145	-1650.89	145	-1652.01
146	-1650.89	146	-1652.02
147	-1650.88	147	-1652.02
148	-1650.89	148	-1652.04
149	-1650.91	149	-1652.05
150	-1650.91
151	-1650.93
152	-1650.93
153	-1650.95
154	-1650.96
155	-1650.97
156	-1650.99
157	-1651.01
158	-1651.03
159	-1651.04
160	-1651.07
161	-1651.08
162	-1651.1
163	-1651.12
164	-1651.12
165	-1651.12
166	-1650.96
167	-1651.03
168	-1650.95
169	-1651.01
170	-1650.91
171	-1651.11
172	-1650.89
173	-1651.11
174	-1650.91
175	-1651.15
176	-1651.09
177	-1651.15
178	-1651.18
179	-1651.18
180	-1651.18
181	-1651.2
182	-1651.2
183	-1651.22
184	-1651.19
185	-1651.22
186	-1651.23
187	-1651.23
188	-1651.25
189	-1651.25
190	-1651.26
191	-1651.28
192	-1651.28
193	-1651.28
194	-1651.26
195	-1651.16
196	-1651.22
197	-1651.26
198	-1651.24
199	-1651.27
200	-1651.26
201	-1651.28
202	-1651.25
203	-1651.31
204	-1651.29
205	-1651.32
206	-1651.31
207	-1651.32
208	-1651.33
209	-1651.33
210	-1651.33
211	-1651.34
212	-1651.34
213	-1651.34
214	-1651.33
215	-1651.33
216	-1651.33
217	-1651.34
218	-1651.34
219	-1651.16
220	-1651.17
221	-1651.15
222	-1651.06
223	-1651.3
224	-1651.23
225	-1651.21
226	-1651.28
227	-1651.29
228	-1651.33
229	-1651.35
230	-1651.35
231	-1651.36
232	-1651.33
233	-1651.36
234	-1651.31
235	-1651.31
236	-1651.29
237	-1651.34
238	-1651.32
239	-1651.37
240	-1651.37
241	-1651.38
242	-1651.38
243	-1651.38
244	-1651.38
245	-1651.39
246	-1651.39
247	-1651.39
248	-1651.39
249	-1651.4
250	-1651.4
251	-1651.4
252	-1651.4
253	-1651.39
254	-1651.36
255	-1651.37
256	-1651.41
257	-1651.37
258	-1651.41
259	-1651.4
260	-1651.41
261	-1651.41
262	-1651.41
263	-1651.42
264	-1651.42
265	-1651.42
266	-1651.42
267	-1651.42
268	-1651.42
269	-1651.42
270	-1651.42
271	-1651.42
