# Supplementary material for: 3T-VASP: fast ab-initio electrochemical reactor via multi-scale gradient energy minimization
Source: Nat Commun. 2024 Nov 22;15:10140. doi: 10.1038/s41467-024-54453-1 (PMC11584714; doi:10.1038/s41467-024-54453-1)
Supplement: Supplementary file 4 — Source Dataset [file 41467_2024_54453_MOESM4_ESM.zip › Source_Data/Figure_Supp_4/Fig_Supp_4a.xlsx]

## Sheet: relax_init
Step	E (eV)
-701	-1576.69
-700	-1576.69
-699	-1576.69
-698	-1576.69
-697	-1576.69
-696	-1576.69
-695	-1576.69
-694	-1576.7
-693	-1576.7
-692	-1576.7
-691	-1576.7
-690	-1576.7
-689	-1576.7
-688	-1576.7
-687	-1576.7
-686	-1576.7
-685	-1576.71
-684	-1576.71
-683	-1576.71
-682	-1576.71
-681	-1576.71
-680	-1576.72
-679	-1576.71
-678	-1576.72
-677	-1576.72
-676	-1576.72
-675	-1576.72
-674	-1576.72
-673	-1576.73
-672	-1576.73
-671	-1576.73
-670	-1576.73
-669	-1576.73
-668	-1576.74
-667	-1576.74
-666	-1576.74
-665	-1576.74
-664	-1576.74
-663	-1576.74
-662	-1576.74
-661	-1576.75
-660	-1576.75
-659	-1576.75
-658	-1576.75
-657	-1576.75
-656	-1576.75
-655	-1576.75
-654	-1576.75
-653	-1576.75
-652	-1576.76
-651	-1576.76
-650	-1576.76
-649	-1576.76
-648	-1576.77
-647	-1576.77
-646	-1576.77
-645	-1576.77
-644	-1576.77
-643	-1576.78
-642	-1576.78
-641	-1576.79
-640	-1576.79
-639	-1576.79
-638	-1576.79
-637	-1576.8
-636	-1576.8
-635	-1576.8
-634	-1576.8
-633	-1576.8
-632	-1576.8
-631	-1576.81
-630	-1576.81
-629	-1576.81
-628	-1576.81
-627	-1576.82
-626	-1576.81
-625	-1576.82
-624	-1576.82
-623	-1576.82
-622	-1576.83
-621	-1576.83
-620	-1576.83
-619	-1576.83
-618	-1576.84
-617	-1576.84
-616	-1576.84
-615	-1576.85
-614	-1576.85
-613	-1576.85
-612	-1576.85
-611	-1576.85
-610	-1576.85
-609	-1576.85
-608	-1576.86
-607	-1576.86
-606	-1576.86
-605	-1576.86
-604	-1576.87
-603	-1576.87
-602	-1576.86
-601	-1576.87
-600	-1576.87
-599	-1576.87
-598	-1576.87
-597	-1576.87
-596	-1576.88
-595	-1576.88
-594	-1576.89
-593	-1576.89
-592	-1576.89
-591	-1576.89
-590	-1576.89
-589	-1576.89
-588	-1576.9
-587	-1576.9
-586	-1576.9
-585	-1576.9
-584	-1576.9
-583	-1576.91
-582	-1576.91
-581	-1576.91
-580	-1576.91
-579	-1576.91
-578	-1576.92
-577	-1576.92
-576	-1576.92
-575	-1576.92
-574	-1576.92
-573	-1576.93
-572	-1576.93
-571	-1576.93
-570	-1576.93
-569	-1576.94
-568	-1576.94
-567	-1576.94
-566	-1576.94
-565	-1576.94
-564	-1576.94
-563	-1576.95
-562	-1576.95
-561	-1576.95
-560	-1576.95
-559	-1576.95
-558	-1576.95
-557	-1576.95
-556	-1576.96
-555	-1576.96
-554	-1576.96
-553	-1576.96
-552	-1576.96
-551	-1576.96
-550	-1576.96
-549	-1576.97
-548	-1576.97
-547	-1576.97
-546	-1576.97
-545	-1576.97
-544	-1576.97
-543	-1576.97
-542	-1576.97
-541	-1576.98
-540	-1576.98
-539	-1576.98
-538	-1576.98
-537	-1576.99
-536	-1576.99
-535	-1577
-534	-1577
-533	-1577
-532	-1577.01
-531	-1577.01
-530	-1577.02
-529	-1577.02
-528	-1577.02
-527	-1577.02
-526	-1577.03
-525	-1577.03
-524	-1577.03
-523	-1577.03
-522	-1577.03
-521	-1577.04
-520	-1577.05
-519	-1577.05
-518	-1577.05
-517	-1577.05
-516	-1577.05
-515	-1577.05
-514	-1577.05
-513	-1577.05
-512	-1577.06
-511	-1577.06
-510	-1577.07
-509	-1577.07
-508	-1577.07
-507	-1577.07
-506	-1577.08
-505	-1577.08
-504	-1577.09
-503	-1577.09
-502	-1577.09
-501	-1577.09
-500	-1577.1
-499	-1577.1
-498	-1577.1
-497	-1577.1
-496	-1577.1
-495	-1577.11
-494	-1577.11
-493	-1577.12
-492	-1577.12
-491	-1577.12
-490	-1577.12
-489	-1577.12
-488	-1577.13
-487	-1577.13
-486	-1577.13
-485	-1577.13
-484	-1577.13
-483	-1577.13
-482	-1577.14
-481	-1577.14
-480	-1577.14
-479	-1577.14
-478	-1577.14
-477	-1577.15
-476	-1577.15
-475	-1577.15
-474	-1577.15
-473	-1577.16
-472	-1577.16
-471	-1577.16
-470	-1577.16
-469	-1577.17
-468	-1577.17
-467	-1577.17
-466	-1577.17
-465	-1577.18
-464	-1577.18
-463	-1577.18
-462	-1577.19
-461	-1577.19
-460	-1577.19
-459	-1577.2
-458	-1577.2
-457	-1577.2
-456	-1577.2
-455	-1577.21
-454	-1577.21
-453	-1577.21
-452	-1577.21
-451	-1577.22
-450	-1577.22
-449	-1577.22
-448	-1577.23
-447	-1577.23
-446	-1577.23
-445	-1577.24
-444	-1577.24
-443	-1577.24
-442	-1577.25
-441	-1577.25
-440	-1577.25
-439	-1577.25
-438	-1577.26
-437	-1577.27
-436	-1577.27
-435	-1577.28
-434	-1577.28
-433	-1577.28
-432	-1577.28
-431	-1577.28
-430	-1577.29
-429	-1577.29
-428	-1577.29
-427	-1577.29
-426	-1577.29
-425	-1577.29
-424	-1577.29
-423	-1577.3
-422	-1577.3
-421	-1577.3
-420	-1577.3
-419	-1577.3
-418	-1577.3
-417	-1577.31
-416	-1577.31
-415	-1577.31
-414	-1577.31
-413	-1577.31
-412	-1577.32
-411	-1577.32
-410	-1577.33
-409	-1577.33
-408	-1577.33
-407	-1577.33
-406	-1577.34
-405	-1577.34
-404	-1577.34
-403	-1577.35
-402	-1577.35
-401	-1577.35
-400	-1577.35
-399	-1577.36
-398	-1577.36
-397	-1577.36
-396	-1577.37
-395	-1577.37
-394	-1577.37
-393	-1577.37
-392	-1577.38
-391	-1577.38
-390	-1577.38
-389	-1577.38
-388	-1577.39
-387	-1577.38
-386	-1577.39
-385	-1577.39
-384	-1577.39
-383	-1577.39
-382	-1577.4
-381	-1577.4
-380	-1577.4
-379	-1577.4
-378	-1577.41
-377	-1577.41
-376	-1577.41
-375	-1577.41
-374	-1577.42
-373	-1577.42
-372	-1577.42
-371	-1577.42
-370	-1577.42
-369	-1577.42
-368	-1577.42
-367	-1577.42
-366	-1577.42
-365	-1577.42
-364	-1577.42
-363	-1577.43
-362	-1577.43
-361	-1577.43

## Sheet: NEB
Step	E (eV)
-259	-1577.7
-258	-1577.7
-257	-1577.69
-256	-1577.7
-255	-1577.69
-254	-1577.69
-253	-1577.69
-252	-1577.69
-251	-1577.69
-250	-1577.69
-249	-1577.69
-248	-1577.69
-247	-1577.69
-246	-1577.69
-245	-1577.69
-244	-1577.69
-243	-1577.68
-242	-1577.68
-241	-1577.68
-240	-1577.68
-239	-1577.68
-238	-1577.68
-237	-1577.67
-236	-1577.67
-235	-1577.67
-234	-1577.67
-233	-1577.67
-232	-1577.67
-231	-1577.66
-230	-1577.66
-229	-1577.65
-228	-1577.65
-227	-1577.65
-226	-1577.65
-225	-1577.65
-224	-1577.64
-223	-1577.64
-222	-1577.64
-221	-1577.64
-220	-1577.63
-219	-1577.63
-218	-1577.62
-217	-1577.62
-216	-1577.61
-215	-1577.61
-214	-1577.6
-213	-1577.6
-212	-1577.6
-211	-1577.59
-210	-1577.59
-209	-1577.59
-208	-1577.59
-207	-1577.58
-206	-1577.58
-205	-1577.58
-204	-1577.58
-203	-1577.57
-202	-1577.57
-201	-1577.57
-200	-1577.57
-199	-1577.57
-198	-1577.56
-197	-1577.56
-196	-1577.55
-195	-1577.55
-194	-1577.55
-193	-1577.55
-192	-1577.55
-191	-1577.55
-190	-1577.54
-189	-1577.54
-188	-1577.54
-187	-1577.54
-186	-1577.54
-185	-1577.53
-184	-1577.53
-183	-1577.52
-182	-1577.52
-181	-1577.51
-180	-1577.51
-179	-1577.51
-178	-1577.5
-177	-1577.5
-176	-1577.5
-175	-1577.5
-174	-1577.49
-173	-1577.49
-172	-1577.49
-171	-1577.49
-170	-1577.48
-169	-1577.48
-168	-1577.47
-167	-1577.47
-166	-1577.46
-165	-1577.46
-164	-1577.45
-163	-1577.45
-162	-1577.45
-161	-1577.45
-160	-1577.44
-159	-1577.44
-158	-1577.43
-157	-1577.43
-156	-1577.42
-155	-1577.42
-154	-1577.41
-153	-1577.41
-152	-1577.4
-151	-1577.4
-150	-1577.4
-149	-1577.4
-148	-1577.39
-147	-1577.39
-146	-1577.38
-145	-1577.38
-144	-1577.37
-143	-1577.37
-142	-1577.37
-141	-1577.36
-140	-1577.36
-139	-1577.36
-138	-1577.35
-137	-1577.34
-136	-1577.34
-135	-1577.33
-134	-1577.32
-133	-1577.32
-132	-1577.31
-131	-1577.31
-130	-1577.31
-129	-1577.3
-128	-1577.3
-127	-1577.3
-126	-1577.29
-125	-1577.29
-124	-1577.29
-123	-1577.28
-122	-1577.28
-121	-1577.28
-120	-1577.28
-119	-1577.27
-118	-1577.27
-117	-1577.27
-116	-1577.26
-115	-1577.26
-114	-1577.25
-113	-1577.25
-112	-1577.24
-111	-1577.24
-110	-1577.24
-109	-1577.24
-108	-1577.23
-107	-1577.23
-106	-1577.22
-105	-1577.21
-104	-1577.2
-103	-1577.2
-102	-1577.19
-101	-1577.19
-100	-1577.17
-99	-1577.16
-98	-1577.17
-97	-1577.16
-96	-1577.16
-95	-1577.15
-94	-1577.14
-93	-1577.14
-92	-1577.14
-91	-1577.13
-90	-1577.12
-89	-1577.12
-88	-1577.11
-87	-1577.1
-86	-1577.09
-85	-1577.08
-84	-1577.07
-83	-1577.07
-82	-1577.05
-81	-1577.04
-80	-1577.03
-79	-1577.03
-78	-1577.02
-77	-1577.02
-76	-1577.01
-75	-1577.01
-74	-1577
-73	-1576.99
-72	-1576.98
-71	-1576.98
-70	-1576.98
-69	-1576.97
-68	-1576.96
-67	-1576.96
-66	-1576.95
-65	-1576.95
-64	-1576.95
-63	-1576.94
-62	-1576.93
-61	-1576.92
-60	-1576.91
-59	-1576.91
-58	-1576.89
-57	-1576.88
-56	-1576.88
-55	-1576.88
-54	-1576.87
-53	-1576.86
-52	-1576.85
-51	-1576.84
-50	-1576.84
-49	-1576.83
-48	-1576.82
-47	-1576.81
-46	-1576.79
-45	-1576.79
-44	-1576.78
-43	-1576.77
-42	-1576.77
-41	-1576.75
-40	-1576.75
-39	-1576.75
-38	-1576.75
-37	-1576.73
-36	-1576.73
-35	-1576.71
-34	-1576.71
-33	-1576.71
-32	-1576.7
-31	-1576.69
-30	-1576.67
-29	-1576.65
-28	-1576.65
-27	-1576.64
-26	-1576.63
-25	-1576.62
-24	-1576.62
-23	-1576.61
-22	-1576.6
-21	-1576.59
-20	-1576.58
-19	-1576.58
-18	-1576.57
-17	-1576.57
-16	-1576.56
-15	-1576.55
-14	-1576.55
-13	-1576.54
-12	-1576.54
-11	-1576.54
-10	-1576.53
-9	-1576.53
-8	-1576.53
-7	-1576.53
-6	-1576.52
-5	-1576.52
-4	-1576.52
-3	-1576.52
-2	-1576.51
-1	-1576.5
0	-1576.5
1	-1576.5
2	-1576.51
3	-1576.51
4	-1576.51
5	-1576.52
6	-1576.52
7	-1576.53
8	-1576.53
9	-1576.54
10	-1576.55
11	-1576.55
12	-1576.56
13	-1576.56
14	-1576.56
15	-1576.57
16	-1576.58
17	-1576.58
18	-1576.59
19	-1576.6
20	-1576.62
21	-1576.62
22	-1576.63
23	-1576.63
24	-1576.64
25	-1576.65
26	-1576.66
27	-1576.67
28	-1576.67
29	-1576.68
30	-1576.69
31	-1576.7
32	-1576.7
33	-1576.71
34	-1576.71
35	-1576.71
36	-1576.72
37	-1576.72
38	-1576.73
39	-1576.74
40	-1576.75
41	-1576.75
42	-1576.76
43	-1576.76
44	-1576.77
45	-1576.77
46	-1576.78
47	-1576.79
48	-1576.79
49	-1576.79
50	-1576.8
51	-1576.81
52	-1576.82
53	-1576.82
54	-1576.83
55	-1576.84
56	-1576.84
57	-1576.85
58	-1576.85
59	-1576.85
60	-1576.86
61	-1576.86
62	-1576.86
63	-1576.87
64	-1576.87
65	-1576.88
66	-1576.88
67	-1576.88
68	-1576.89
69	-1576.89
70	-1576.9
71	-1576.91
72	-1576.91
73	-1576.91
74	-1576.92
75	-1576.93
76	-1576.94
77	-1576.93
78	-1576.94
79	-1576.94
80	-1576.95
81	-1576.96
82	-1576.97
83	-1576.97
84	-1576.99
85	-1576.99
86	-1577
87	-1577.01
88	-1577.02
89	-1577.02
90	-1577.02
91	-1577.04
92	-1577.04
93	-1577.05
94	-1577.06
95	-1577.07
96	-1577.07
97	-1577.08
98	-1577.08
99	-1577.09
100	-1577.09
101	-1577.1
102	-1577.1
103	-1577.11
104	-1577.11
105	-1577.11
106	-1577.12
107	-1577.12
108	-1577.13
109	-1577.14
110	-1577.15
111	-1577.16
112	-1577.16
113	-1577.16
114	-1577.16
115	-1577.17
116	-1577.16
117	-1577.17
118	-1577.18
119	-1577.18
120	-1577.19
121	-1577.19
122	-1577.2
123	-1577.2
124	-1577.2
125	-1577.2
126	-1577.21
127	-1577.22
128	-1577.22
129	-1577.23
130	-1577.23
131	-1577.23
132	-1577.23
133	-1577.24
134	-1577.24
135	-1577.24
136	-1577.25
137	-1577.24
138	-1577.25
139	-1577.25
140	-1577.25
141	-1577.25
142	-1577.25
143	-1577.26
144	-1577.26
145	-1577.26
146	-1577.26
147	-1577.27
148	-1577.27
149	-1577.28
150	-1577.28
151	-1577.29
152	-1577.29
153	-1577.29
154	-1577.3
155	-1577.3
156	-1577.3
157	-1577.31
158	-1577.31
159	-1577.32
160	-1577.32
161	-1577.33
162	-1577.33
163	-1577.34
164	-1577.34
165	-1577.34
166	-1577.35
167	-1577.35
168	-1577.36
169	-1577.37
170	-1577.37
171	-1577.38
172	-1577.39
173	-1577.39
174	-1577.39
175	-1577.4
176	-1577.4
177	-1577.4
178	-1577.4
179	-1577.41
180	-1577.41
181	-1577.41
182	-1577.42
183	-1577.42
184	-1577.42
185	-1577.42
186	-1577.42
187	-1577.43
188	-1577.43
189	-1577.43
190	-1577.43
191	-1577.43
192	-1577.44
193	-1577.44
194	-1577.44
195	-1577.44
196	-1577.45
197	-1577.45
198	-1577.45
199	-1577.45
200	-1577.45
201	-1577.45
202	-1577.45
203	-1577.46
204	-1577.46
205	-1577.46
206	-1577.46
207	-1577.47
208	-1577.47
209	-1577.47
210	-1577.47
211	-1577.47
212	-1577.47
213	-1577.48
214	-1577.48
215	-1577.48
216	-1577.48
217	-1577.48
218	-1577.48
219	-1577.48
220	-1577.49
221	-1577.49
222	-1577.49
223	-1577.49
224	-1577.49
225	-1577.5
226	-1577.5
227	-1577.5
228	-1577.5
229	-1577.51
230	-1577.51
231	-1577.51
232	-1577.51
233	-1577.51
234	-1577.52
235	-1577.52
236	-1577.52
237	-1577.52
238	-1577.52
239	-1577.52
240	-1577.52
241	-1577.53
242	-1577.53
243	-1577.53
244	-1577.53
245	-1577.53
246	-1577.53
247	-1577.53
248	-1577.53
249	-1577.53
250	-1577.53
251	-1577.53
252	-1577.54
253	-1577.53
254	-1577.54
255	-1577.55
256	-1577.55
257	-1577.55
258	-1577.55
259	-1577.55
260	-1577.56
261	-1577.56
262	-1577.56
263	-1577.56
264	-1577.56
265	-1577.56
266	-1577.56
267	-1577.56
268	-1577.56
269	-1577.56
270	-1577.56
271	-1577.56
272	-1577.56
273	-1577.56
274	-1577.56
275	-1577.56
276	-1577.56
277	-1577.56
278	-1577.56
279	-1577.56
280	-1577.56
281	-1577.56
282	-1577.56
283	-1577.56
284	-1577.56
285	-1577.56
286	-1577.56
287	-1577.56
288	-1577.56
289	-1577.56
290	-1577.56
291	-1577.56
292	-1577.56
293	-1577.56
294	-1577.56
295	-1577.56
296	-1577.57
297	-1577.57
298	-1577.57
299	-1577.57
300	-1577.57
301	-1577.57
302	-1577.57
303	-1577.57
304	-1577.57
305	-1577.57
306	-1577.57
307	-1577.57
308	-1577.57
309	-1577.57
310	-1577.57
311	-1577.57
312	-1577.57
313	-1577.57
314	-1577.57
315	-1577.57
316	-1577.57
317	-1577.57
318	-1577.57
319	-1577.57
320	-1577.57
321	-1577.57
322	-1577.57
323	-1577.57
324	-1577.57
325	-1577.57
326	-1577.57
327	-1577.57
328	-1577.57
329	-1577.57
330	-1577.57
331	-1577.57
332	-1577.57
333	-1577.57
334	-1577.57
335	-1577.58
336	-1577.58
337	-1577.58
338	-1577.58
339	-1577.58
340	-1577.58
341	-1577.58
342	-1577.58
343	-1577.58
344	-1577.58
345	-1577.58
346	-1577.58
347	-1577.58
348	-1577.58
349	-1577.58
350	-1577.58
351	-1577.59
352	-1577.59
353	-1577.59
354	-1577.6
355	-1577.6
356	-1577.6
357	-1577.6
358	-1577.61
359	-1577.61
360	-1577.62
361	-1577.62
362	-1577.62
363	-1577.62
364	-1577.63
365	-1577.63
366	-1577.63
367	-1577.63
368	-1577.63
369	-1577.63
370	-1577.63
371	-1577.63
372	-1577.63
373	-1577.63
374	-1577.63
375	-1577.63
376	-1577.64
377	-1577.64
378	-1577.64
379	-1577.64
380	-1577.64
381	-1577.64
382	-1577.64
383	-1577.64
384	-1577.65
385	-1577.65
386	-1577.65
387	-1577.65
388	-1577.65
389	-1577.65
390	-1577.65
391	-1577.65
392	-1577.65
393	-1577.65
394	-1577.65
395	-1577.65
396	-1577.65
397	-1577.65
398	-1577.65
399	-1577.66
400	-1577.66
401	-1577.66
402	-1577.66
403	-1577.66
404	-1577.66
405	-1577.67
406	-1577.67
407	-1577.67
408	-1577.67
409	-1577.67
410	-1577.67
411	-1577.67
412	-1577.67
413	-1577.67
414	-1577.67
415	-1577.67
416	-1577.67
417	-1577.67
418	-1577.68
419	-1577.68
420	-1577.68
421	-1577.68
422	-1577.68
423	-1577.68
424	-1577.68
425	-1577.68
426	-1577.68
427	-1577.68
428	-1577.69
429	-1577.69
430	-1577.69
431	-1577.69
432	-1577.69
433	-1577.69
434	-1577.69
435	-1577.69
436	-1577.69
437	-1577.69
438	-1577.7
439	-1577.7
440	-1577.7
441	-1577.7
442	-1577.7
443	-1577.7
444	-1577.7
445	-1577.7
446	-1577.7
447	-1577.71
448	-1577.71
449	-1577.71
450	-1577.71
451	-1577.71
452	-1577.71
453	-1577.71
454	-1577.71
455	-1577.72
456	-1577.72
457	-1577.72
458	-1577.72
459	-1577.73
460	-1577.73
461	-1577.73
462	-1577.73
463	-1577.74
464	-1577.74
465	-1577.74
466	-1577.74
467	-1577.75
468	-1577.75
469	-1577.75
470	-1577.76
471	-1577.76
472	-1577.76
473	-1577.76

## Sheet: relax_final
Step	E (eV)
938	-1575.85
937	-1574.61
936	-1576.39
935	-1576.39
934	-1576.6
933	-1576.68
932	-1576.95
931	-1576.95
930	-1577.01
929	-1577.03
928	-1577.09
927	-1577.09
926	-1577.12
925	-1577.12
924	-1577.13
923	-1577.13
922	-1577.14
921	-1577.14
920	-1577.15
919	-1577.15
918	-1577.16
917	-1577.16
916	-1577.16
915	-1577.17
914	-1577.17
913	-1577.17
912	-1577.17
911	-1577.18
910	-1577.17
909	-1577.18
908	-1577.18
907	-1577.18
906	-1577.18
905	-1577.18
904	-1577.18
903	-1577.18
902	-1577.18
901	-1577.18
900	-1577.19
899	-1577.19
898	-1577.19
897	-1577.19
896	-1577.19
895	-1577.19
894	-1577.19
893	-1577.19
892	-1577.19
891	-1577.19
890	-1577.25
889	-1577.25
888	-1577.25
887	-1577.25
886	-1577.25
885	-1577.25
884	-1577.25
883	-1577.25
882	-1577.25
881	-1577.25
880	-1577.25
879	-1577.25
878	-1577.25
877	-1577.25
876	-1577.26
875	-1577.26
874	-1577.26
873	-1577.26
872	-1577.26
871	-1577.26
870	-1577.26
869	-1577.26
868	-1577.26
867	-1577.26
866	-1577.26
865	-1577.26
864	-1577.26
863	-1577.26
862	-1577.26
861	-1577.26
860	-1577.26
859	-1577.26
858	-1577.26
857	-1577.26
856	-1577.26
855	-1577.26
854	-1577.26
853	-1577.26
852	-1577.26
851	-1577.26
850	-1577.26
849	-1577.26
848	-1577.26
847	-1577.26
846	-1577.26
845	-1577.27
844	-1577.27
843	-1577.27
842	-1577.27
841	-1577.27
840	-1577.27
839	-1577.28
838	-1577.28
837	-1577.28
836	-1577.28
835	-1577.28
834	-1577.28
833	-1577.28
832	-1577.28
831	-1577.29
830	-1577.29
829	-1577.29
828	-1577.29
827	-1577.29
826	-1577.29
825	-1577.29
824	-1577.29
823	-1577.3
822	-1577.3
821	-1577.3
820	-1577.3
819	-1577.3
818	-1577.3
817	-1577.3
816	-1577.31
815	-1577.31
814	-1577.31
813	-1577.31
812	-1577.31
811	-1577.32
810	-1577.32
809	-1577.32
808	-1577.32
807	-1577.32
806	-1577.32
805	-1577.33
804	-1577.33
803	-1577.33
802	-1577.33
801	-1577.34
800	-1577.34
799	-1577.34
798	-1577.35
797	-1577.35
796	-1577.35
795	-1577.36
794	-1577.36
793	-1577.36
792	-1577.36
791	-1577.37
790	-1577.37
789	-1577.37
788	-1577.37
787	-1577.37
786	-1577.37
785	-1577.37
784	-1577.38
783	-1577.38
782	-1577.38
781	-1577.38
780	-1577.38
779	-1577.39
778	-1577.39
777	-1577.39
776	-1577.39
775	-1577.39
774	-1577.39
773	-1577.4
772	-1577.4
771	-1577.4
770	-1577.4
769	-1577.4
768	-1577.4
767	-1577.41
766	-1577.41
765	-1577.41
764	-1577.41
763	-1577.41
762	-1577.41
761	-1577.42
760	-1577.42
759	-1577.42
758	-1577.42
757	-1577.42
756	-1577.42
755	-1577.42
754	-1577.42
753	-1577.42
752	-1577.42
751	-1577.43
750	-1577.43
749	-1577.43
748	-1577.43
747	-1577.43
746	-1577.43
745	-1577.43
744	-1577.44
743	-1577.44
742	-1577.44
741	-1577.44
740	-1577.44
739	-1577.44
738	-1577.45
737	-1577.45
736	-1577.45
735	-1577.45
734	-1577.45
733	-1577.45
732	-1577.45
731	-1577.46
730	-1577.46
729	-1577.47
728	-1577.47
727	-1577.47
726	-1577.47
725	-1577.47
724	-1577.48
723	-1577.48
722	-1577.48
721	-1577.48
720	-1577.48
719	-1577.48
718	-1577.48
717	-1577.48
716	-1577.48
715	-1577.48
714	-1577.48
713	-1577.49
712	-1577.49
711	-1577.49
710	-1577.49
709	-1577.49
708	-1577.49
707	-1577.49
706	-1577.49
705	-1577.49
704	-1577.49
703	-1577.5
702	-1577.5
701	-1577.5
700	-1577.5
699	-1577.5
698	-1577.5
697	-1577.5
696	-1577.5
695	-1577.5
694	-1577.5
693	-1577.5
692	-1577.5
691	-1577.5
690	-1577.5
689	-1577.5
688	-1577.5
687	-1577.5
686	-1577.5
685	-1577.5
684	-1577.5
683	-1577.5
682	-1577.5
681	-1577.5
680	-1577.5
679	-1577.5
678	-1577.5
677	-1577.5
676	-1577.5
675	-1577.5
674	-1577.5
673	-1577.5
672	-1577.5
671	-1577.5
670	-1577.5
669	-1577.5
668	-1577.5
667	-1577.5
666	-1577.5
665	-1577.5
664	-1577.5
663	-1577.5
662	-1577.5
661	-1577.5
660	-1577.5
659	-1577.5
658	-1577.5
657	-1577.5
656	-1577.5
655	-1577.51
654	-1577.51
653	-1577.51
652	-1577.51
651	-1577.51
650	-1577.51
649	-1577.51
648	-1577.51
647	-1577.51
646	-1577.51
645	-1577.51
644	-1577.51
643	-1577.51
642	-1577.51
641	-1577.51
640	-1577.51
639	-1577.51
638	-1577.51
637	-1577.51
636	-1577.51
635	-1577.51
634	-1577.51
633	-1577.51
632	-1577.51
631	-1577.51
630	-1577.51
629	-1577.51
628	-1577.51
627	-1577.51
626	-1577.51
625	-1577.51
624	-1577.51
623	-1577.51
622	-1577.51
621	-1577.51
620	-1577.51
619	-1577.52
618	-1577.52
617	-1577.52
616	-1577.52
615	-1577.52
614	-1577.52
613	-1577.52
612	-1577.52
611	-1577.52
610	-1577.52
609	-1577.52
608	-1577.52
607	-1577.52
606	-1577.52
605	-1577.52
604	-1577.52
603	-1577.52
602	-1577.52
601	-1577.52
600	-1577.52
599	-1577.52
598	-1577.52
597	-1577.52
596	-1577.52
595	-1577.52
594	-1577.52
593	-1577.52
592	-1577.52
591	-1577.52
590	-1577.52
589	-1577.52
588	-1577.52
587	-1577.52
586	-1577.52
585	-1577.52
584	-1577.52
583	-1577.52
582	-1577.52
581	-1577.52
580	-1577.52
579	-1577.52
578	-1577.52
577	-1577.52
576	-1577.52
