# Supplementary material for: 3T-VASP: fast ab-initio electrochemical reactor via multi-scale gradient energy minimization
Source: Nat Commun. 2024 Nov 22;15:10140. doi: 10.1038/s41467-024-54453-1 (PMC11584714; doi:10.1038/s41467-024-54453-1)
Supplement: Supplementary file 4 — Source Dataset [file 41467_2024_54453_MOESM4_ESM.zip › Source_Data/Figure_Supp_4/Fig_Supp_4b.xlsx]

## Sheet: relax_init
Step	CI1_d (A)
-701	4.1964
-700	4.19584
-699	4.19592
-698	4.19586
-697	4.1959
-696	4.19571
-695	4.19546
-694	4.19495
-693	4.19523
-692	4.19509
-691	4.19506
-690	4.19496
-689	4.19475
-688	4.19435
-687	4.1947
-686	4.195
-685	4.19541
-684	4.19556
-683	4.196
-682	4.19708
-681	4.19732
-680	4.19805
-679	4.19954
-678	4.19839
-677	4.19848
-676	4.19863
-675	4.19864
-674	4.19871
-673	4.19874
-672	4.19884
-671	4.19903
-670	4.19905
-669	4.19907
-668	4.19916
-667	4.19929
-666	4.1994
-665	4.19965
-664	4.19963
-663	4.19961
-662	4.1994
-661	4.19896
-660	4.19846
-659	4.19727
-658	4.1975
-657	4.19721
-656	4.19662
-655	4.19545
-654	4.19312
-653	4.19478
-652	4.19418
-651	4.19337
-650	4.19175
-649	4.19267
-648	4.19207
-647	4.19125
-646	4.19081
-645	4.18984
-644	4.19009
-643	4.18967
-642	4.18933
-641	4.18905
-640	4.18886
-639	4.18861
-638	4.1884
-637	4.18804
-636	4.18799
-635	4.18741
-634	4.18716
-633	4.18666
-632	4.18625
-631	4.18578
-630	4.18488
-629	4.18468
-628	4.18458
-627	4.18437
-626	4.18396
-625	4.18428
-624	4.18463
-623	4.18522
-622	4.18582
-621	4.18662
-620	4.18688
-619	4.18724
-618	4.18694
-617	4.18666
-616	4.18643
-615	4.18632
-614	4.18622
-613	4.18618
-612	4.18595
-611	4.18579
-610	4.18525
-609	4.18464
-608	4.18397
-607	4.18333
-606	4.18307
-605	4.18229
-604	4.18225
-603	4.18221
-602	4.18211
-601	4.18217
-600	4.18199
-599	4.18178
-598	4.18137
-597	4.18158
-596	4.18079
-595	4.17971
-594	4.1786
-593	4.17743
-592	4.17656
-591	4.17504
-590	4.17199
-589	4.17403
-588	4.17339
-587	4.17281
-586	4.17259
-585	4.17232
-584	4.17217
-583	4.17199
-582	4.17163
-581	4.17188
-580	4.1713
-579	4.17077
-578	4.16991
-577	4.16931
-576	4.16873
-575	4.16698
-574	4.1668
-573	4.16643
-572	4.16663
-571	4.16688
-570	4.16695
-569	4.16679
-568	4.16662
-567	4.16574
-566	4.16531
-565	4.16469
-564	4.16415
-563	4.16397
-562	4.16382
-561	4.16398
-560	4.16412
-559	4.16417
-558	4.16423
-557	4.16401
-556	4.1638
-555	4.16312
-554	4.16276
-553	4.16208
-552	4.16162
-551	4.16141
-550	4.16109
-549	4.16102
-548	4.16082
-547	4.16044
-546	4.16069
-545	4.16049
-544	4.16008
-543	4.15924
-542	4.15961
-541	4.1593
-540	4.15841
-539	4.15661
-538	4.15752
-537	4.15692
-536	4.15516
-535	4.15471
-534	4.15336
-533	4.15366
-532	4.15345
-531	4.15297
-530	4.15277
-529	4.15264
-528	4.1524
-527	4.1525
-526	4.15186
-525	4.15158
-524	4.15101
-523	4.15139
-522	4.15037
-521	4.14962
-520	4.14862
-519	4.14831
-518	4.14769
-517	4.14802
-516	4.14785
-515	4.14689
-514	4.14657
-513	4.14593
-512	4.1454
-511	4.14509
-510	4.14441
-509	4.14415
-508	4.14361
-507	4.14394
-506	4.14288
-505	4.14234
-504	4.14153
-503	4.14141
-502	4.1411
-501	4.14103
-500	4.14068
-499	4.14046
-498	4.14023
-497	4.13953
-496	4.13975
-495	4.13967
-494	4.13958
-493	4.13942
-492	4.13928
-491	4.13881
-490	4.13802
-489	4.13828
-488	4.1377
-487	4.1373
-486	4.13705
-485	4.13686
-484	4.1365
-483	4.13677
-482	4.1367
-481	4.1366
-480	4.13641
-479	4.13656
-478	4.13628
-477	4.13596
-476	4.13542
-475	4.13474
-474	4.13453
-473	4.13414
-472	4.13339
-471	4.13391
-470	4.13415
-469	4.13438
-468	4.13446
-467	4.13485
-466	4.13528
-465	4.13539
-464	4.13563
-463	4.13547
-462	4.13535
-461	4.13514
-460	4.13515
-459	4.13515
-458	4.13547
-457	4.1362
-456	4.13594
-455	4.13654
-454	4.137
-453	4.13767
-452	4.13811
-451	4.13875
-450	4.13978
-449	4.13941
-448	4.13998
-447	4.14055
-446	4.14125
-445	4.14186
-444	4.14279
-443	4.14407
-442	4.14538
-441	4.14588
-440	4.1469
-439	4.14761
-438	4.14971
-437	4.14996
-436	4.15036
-435	4.15061
-434	4.15081
-433	4.15118
-432	4.15132
-431	4.1514
-430	4.1515
-429	4.15119
-428	4.15103
-427	4.15075
-426	4.15051
-425	4.15051
-424	4.15052
-423	4.15042
-422	4.15016
-421	4.14967
-420	4.15002
-419	4.14979
-418	4.14935
-417	4.14846
-416	4.14883
-415	4.14879
-414	4.14871
-413	4.14866
-412	4.149
-411	4.14996
-410	4.15009
-409	4.15015
-408	4.15025
-407	4.15003
-406	4.14982
-405	4.15083
-404	4.15137
-403	4.15302
-402	4.15411
-401	4.15372
-400	4.15479
-399	4.15548
-398	4.15647
-397	4.15711
-396	4.15903
-395	4.15991
-394	4.16162
-393	4.16217
-392	4.16337
-391	4.16662
-390	4.16538
-389	4.16622
-388	4.16742
-387	4.16981
-386	4.16823
-385	4.16955
-384	4.17076
-383	4.1712
-382	4.17258
-381	4.17377
-380	4.17471
-379	4.17619
-378	4.17612
-377	4.17607
-376	4.17595
-375	4.17582
-374	4.17608
-373	4.1765
-372	4.17732
-371	4.17675
-370	4.17706
-369	4.1773
-368	4.17742
-367	4.17735
-366	4.17739
-365	4.17737
-364	4.17739
-363	4.17683
-362	4.17649
-361	4.17547

## Sheet: NEB
Step	CI1_d (A)
-259	3.80182
-258	3.80088
-257	3.80245
-256	3.80044
-255	3.79944
-254	3.7977
-253	3.79841
-252	3.79709
-251	3.79643
-250	3.7952
-249	3.79534
-248	3.79507
-247	3.79561
-246	3.79483
-245	3.79444
-244	3.79406
-243	3.79438
-242	3.79336
-241	3.79298
-240	3.79167
-239	3.79092
-238	3.79023
-237	3.78966
-236	3.78958
-235	3.78947
-234	3.78971
-233	3.79006
-232	3.79041
-231	3.79076
-230	3.79094
-229	3.79106
-228	3.79115
-227	3.7912
-226	3.79132
-225	3.7914
-224	3.79123
-223	3.79154
-222	3.79168
-221	3.792
-220	3.79431
-219	3.79534
-218	3.79815
-217	3.79956
-216	3.80105
-215	3.80211
-214	3.80236
-213	3.80252
-212	3.80279
-211	3.80304
-210	3.80347
-209	3.80439
-208	3.80396
-207	3.80525
-206	3.80579
-205	3.80559
-204	3.80536
-203	3.80515
-202	3.80486
-201	3.80412
-200	3.80508
-199	3.80557
-198	3.80607
-197	3.80662
-196	3.8072
-195	3.80705
-194	3.80699
-193	3.80679
-192	3.80673
-191	3.80659
-190	3.80641
-189	3.80658
-188	3.8063
-187	3.80617
-186	3.80611
-185	3.80596
-184	3.80464
-183	3.80376
-182	3.80059
-181	3.79822
-180	3.79971
-179	3.79664
-178	3.79512
-177	3.7945
-176	3.79446
-175	3.79445
-174	3.7944
-173	3.79418
-172	3.79314
-171	3.79233
-170	3.7891
-169	3.78823
-168	3.78584
-167	3.78552
-166	3.78484
-165	3.78369
-164	3.78211
-163	3.78382
-162	3.78114
-161	3.77981
-160	3.77619
-159	3.77495
-158	3.77202
-157	3.77124
-156	3.77025
-155	3.76865
-154	3.76747
-153	3.76529
-152	3.76347
-151	3.76302
-150	3.7625
-149	3.76261
-148	3.76274
-147	3.76168
-146	3.76047
-145	3.75931
-144	3.75802
-143	3.75815
-142	3.75861
-141	3.75902
-140	3.75838
-139	3.75999
-138	3.76079
-137	3.76183
-136	3.76239
-135	3.76259
-134	3.76155
-133	3.7612
-132	3.76176
-131	3.76194
-130	3.76274
-129	3.76501
-128	3.76595
-127	3.76725
-126	3.76816
-125	3.76765
-124	3.76693
-123	3.76605
-122	3.76526
-121	3.7656
-120	3.76615
-119	3.76706
-118	3.76811
-117	3.76815
-116	3.76816
-115	3.76731
-114	3.76676
-113	3.76677
-112	3.76677
-111	3.76687
-110	3.76706
-109	3.76648
-108	3.76502
-107	3.76379
-106	3.76232
-105	3.76123
-104	3.76058
-103	3.7596
-102	3.75856
-101	3.75619
-100	3.75405
-99	3.75484
-98	3.75379
-97	3.75328
-96	3.75311
-95	3.7555
-94	3.7565
-93	3.75701
-92	3.75766
-91	3.75661
-90	3.75471
-89	3.75359
-88	3.75225
-87	3.75298
-86	3.75341
-85	3.75476
-84	3.7552
-83	3.75523
-82	3.75524
-81	3.75727
-80	3.75793
-79	3.76345
-78	3.76528
-77	3.76628
-76	3.76804
-75	3.76755
-74	3.76666
-73	3.7661
-72	3.76544
-71	3.76354
-70	3.7667
-69	3.76829
-68	3.77054
-67	3.77239
-66	3.77467
-65	3.77539
-64	3.77408
-63	3.77342
-62	3.77222
-61	3.77019
-60	3.76909
-59	3.77039
-58	3.774
-57	3.7752
-56	3.77403
-55	3.77691
-54	3.77835
-53	3.78018
-52	3.77634
-51	3.77468
-50	3.77232
-49	3.77095
-48	3.77058
-47	3.77039
-46	3.76953
-45	3.76924
-44	3.76781
-43	3.7668
-42	3.76504
-41	3.76378
-40	3.76381
-39	3.76375
-38	3.76373
-37	3.76368
-36	3.76483
-35	3.76602
-34	3.76625
-33	3.76588
-32	3.7657
-31	3.76544
-30	3.75653
-29	3.7521
-28	3.75062
-27	3.7476
-26	3.7461
-25	3.74463
-24	3.74497
-23	3.74355
-22	3.74299
-21	3.74226
-20	3.742
-19	3.74139
-18	3.74017
-17	3.73955
-16	3.73936
-15	3.73829
-14	3.73776
-13	3.73749
-12	3.7374
-11	3.73718
-10	3.73711
-9	3.73666
-8	3.73646
-7	3.73584
-6	3.73494
-5	3.73416
-4	3.73217
-3	3.73235
-2	3.73009
-1	3.73075
0	3.73519
1	3.74162
2	3.74833
3	3.7451
4	3.7457
5	3.74748
6	3.75105
7	3.75821
8	3.75609
9	3.75746
10	3.76154
11	3.76232
12	3.76429
13	3.76362
14	3.76455
15	3.76732
16	3.77286
17	3.76985
18	3.77225
19	3.778
20	3.77958
21	3.78067
22	3.78286
23	3.7821
24	3.78233
25	3.78281
26	3.78262
27	3.78226
28	3.78248
29	3.78314
30	3.78384
31	3.78443
32	3.78462
33	3.78484
34	3.78442
35	3.78417
36	3.7837
37	3.78267
38	3.78265
39	3.78258
40	3.78293
41	3.78322
42	3.78337
43	3.78358
44	3.78306
45	3.78207
46	3.78112
47	3.78027
48	3.78009
49	3.77999
50	3.78148
51	3.78396
52	3.78479
53	3.78703
54	3.7866
55	3.78555
56	3.78475
57	3.78379
58	3.78417
59	3.78466
60	3.78544
61	3.78624
62	3.78669
63	3.78726
64	3.78736
65	3.78751
66	3.78838
67	3.78981
68	3.79182
69	3.79539
70	3.79704
71	3.80013
72	3.80102
73	3.80157
74	3.80322
75	3.80312
76	3.80306
77	3.80294
78	3.80302
79	3.80381
80	3.80578
81	3.80786
82	3.80968
83	3.8133
84	3.81585
85	3.81756
86	3.82094
87	3.82275
88	3.82375
89	3.82576
90	3.82488
91	3.82749
92	3.82852
93	3.83136
94	3.83273
95	3.83529
96	3.83629
97	3.83766
98	3.83823
99	3.83883
100	3.83903
101	3.83939
102	3.83973
103	3.84039
104	3.84022
105	3.84049
106	3.84129
107	3.84166
108	3.84245
109	3.84402
110	3.84533
111	3.84611
112	3.84767
113	3.84691
114	3.84776
115	3.84849
116	3.84997
117	3.84884
118	3.84844
119	3.84797
120	3.84818
121	3.84832
122	3.8496
123	3.85029
124	3.85165
125	3.85247
126	3.8537
127	3.85304
128	3.85196
129	3.85152
130	3.85123
131	3.85246
132	3.85355
133	3.85528
134	3.85713
135	3.85766
136	3.85925
137	3.86242
138	3.86012
139	3.86014
140	3.86013
141	3.86015
142	3.86013
143	3.8606
144	3.86109
145	3.86206
146	3.86139
147	3.8633
148	3.86637
149	3.86843
150	3.86992
151	3.87067
152	3.87114
153	3.87155
154	3.87272
155	3.87237
156	3.87389
157	3.87502
158	3.87649
159	3.87758
160	3.87846
161	3.87988
162	3.88073
163	3.88263
164	3.88221
165	3.88285
166	3.88475
167	3.88857
168	3.8861
169	3.88723
170	3.88901
171	3.88988
172	3.89106
173	3.89241
174	3.89296
175	3.89408
176	3.89539
177	3.89608
178	3.89749
179	3.89806
180	3.89826
181	3.89834
182	3.89755
183	3.89733
184	3.89691
185	3.89719
186	3.89623
187	3.89581
188	3.89503
189	3.89429
190	3.89315
191	3.89121
192	3.88965
193	3.88684
194	3.88571
195	3.8823
196	3.88117
197	3.87833
198	3.87263
199	3.87709
200	3.87502
201	3.87335
202	3.8727
203	3.87106
204	3.86934
205	3.8689
206	3.86853
207	3.86797
208	3.86768
209	3.86614
210	3.86538
211	3.86415
212	3.86346
213	3.86285
214	3.86211
215	3.86137
216	3.86045
217	3.86
218	3.85896
219	3.85691
220	3.85593
221	3.85537
222	3.85427
223	3.85206
224	3.85348
225	3.85257
226	3.85196
227	3.8515
228	3.85096
229	3.85017
230	3.8497
231	3.84898
232	3.84847
233	3.84806
234	3.84717
235	3.84667
236	3.84613
237	3.84535
238	3.84496
239	3.84389
240	3.84266
241	3.8419
242	3.84064
243	3.8409
244	3.84076
245	3.84086
246	3.84081
247	3.84084
248	3.84035
249	3.83976
250	3.83857
251	3.83786
252	3.83667
253	3.83429
254	3.83609
255	3.83149
256	3.83104
257	3.83115
258	3.83111
259	3.83112
260	3.83092
261	3.83082
262	3.83063
263	3.83057
264	3.83025
265	3.83008
266	3.8299
267	3.82969
268	3.82927
269	3.82925
270	3.82922
271	3.82919
272	3.82916
273	3.82904
274	3.82883
275	3.82845
276	3.82873
277	3.82859
278	3.82868
279	3.82863
280	3.82866
281	3.82864
282	3.82864
283	3.82859
284	3.82853
285	3.82853
286	3.82854
287	3.82855
288	3.82851
289	3.82845
290	3.82834
291	3.82824
292	3.82808
293	3.82775
294	3.82764
295	3.82749
296	3.82722
297	3.82718
298	3.82713
299	3.82703
300	3.82709
301	3.82715
302	3.82727
303	3.82721
304	3.82714
305	3.827
306	3.82673
307	3.82648
308	3.82596
309	3.82629
310	3.82607
311	3.82616
312	3.82611
313	3.82601
314	3.82599
315	3.82593
316	3.82616
317	3.82631
318	3.82662
319	3.82639
320	3.82651
321	3.82646
322	3.82648
323	3.82654
324	3.82658
325	3.82666
326	3.82646
327	3.82616
328	3.82557
329	3.82545
330	3.82518
331	3.82516
332	3.82516
333	3.82516
334	3.82515
335	3.82513
336	3.82503
337	3.82471
338	3.82411
339	3.82429
340	3.8242
341	3.82424
342	3.82421
343	3.82423
344	3.82422
345	3.82399
346	3.82346
347	3.82239
348	3.82027
349	3.8217
350	3.82147
351	3.82111
352	3.82039
353	3.82038
354	3.82036
355	3.81987
356	3.81845
357	3.81898
358	3.81765
359	3.81638
360	3.81551
361	3.81508
362	3.81425
363	3.81377
364	3.81238
365	3.8115
366	3.81109
367	3.81026
368	3.81064
369	3.81046
370	3.81055
371	3.8105
372	3.81053
373	3.81052
374	3.81053
375	3.8092
376	3.80857
377	3.80731
378	3.80814
379	3.80692
380	3.80619
381	3.80568
382	3.80513
383	3.80441
384	3.80254
385	3.80154
386	3.7992
387	3.79455
388	3.79824
389	3.79705
390	3.79645
391	3.79525
392	3.79603
393	3.79564
394	3.79586
395	3.79574
396	3.79581
397	3.79577
398	3.79556
399	3.79535
400	3.7951
401	3.79486
402	3.7946
403	3.79383
404	3.79397
405	3.79409
406	3.79448
407	3.79543
408	3.79505
409	3.79516
410	3.7951
411	3.79513
412	3.7951
413	3.79511
414	3.7951
415	3.79508
416	3.79502
417	3.79494
418	3.79439
419	3.79386
420	3.7939
421	3.79392
422	3.79399
423	3.79394
424	3.79407
425	3.79426
426	3.79463
427	3.79466
428	3.79474
429	3.79465
430	3.79457
431	3.79468
432	3.79477
433	3.79498
434	3.79515
435	3.79536
436	3.79565
437	3.7958
438	3.79606
439	3.79624
440	3.79678
441	3.79697
442	3.79732
443	3.79802
444	3.7977
445	3.79779
446	3.79791
447	3.79813
448	3.79803
449	3.79808
450	3.79813
451	3.79823
452	3.79841
453	3.79827
454	3.79863
455	3.79918
456	3.79941
457	3.8001
458	3.79982
459	3.79945
460	3.79906
461	3.7985
462	3.79812
463	3.79816
464	3.79819
465	3.79814
466	3.7981
467	3.79743
468	3.79679
469	3.79605
470	3.79415
471	3.79483
472	3.79561
473	3.79523

## Sheet: relax_final
Step	CI1_d (A)
938	3.89501
937	3.89561
936	3.89519
935	3.89518
934	3.89565
933	3.89547
932	3.89589
931	3.89589
930	3.89623
929	3.89614
928	3.89658
927	3.89668
926	3.89716
925	3.89722
924	3.8977
923	3.89762
922	3.89816
921	3.89818
920	3.89864
919	3.89907
918	3.89936
917	3.89953
916	3.89971
915	3.90027
914	3.9014
913	3.90095
912	3.90118
911	3.90188
910	3.90326
909	3.9022
908	3.90233
907	3.90245
906	3.90251
905	3.90248
904	3.9025
903	3.90261
902	3.90277
901	3.90287
900	3.90317
899	3.90377
898	3.904
897	3.90443
896	3.90465
895	3.90482
894	3.90496
893	3.90531
892	3.90544
891	3.90568
890	3.91489
889	3.9141
888	3.91457
887	3.91439
886	3.91442
885	3.9144
884	3.91441
883	3.91451
882	3.91452
881	3.91455
880	3.91458
879	3.91452
878	3.91441
877	3.91419
876	3.91435
875	3.91427
874	3.91431
873	3.91429
872	3.91428
871	3.91429
870	3.9142
869	3.91407
868	3.9138
867	3.91395
866	3.91388
865	3.91393
864	3.91399
863	3.91401
862	3.91402
861	3.91402
860	3.91402
859	3.91404
858	3.91407
857	3.914
856	3.91375
855	3.91329
854	3.91354
853	3.91336
852	3.91349
851	3.91343
850	3.9134
849	3.91338
848	3.9133
847	3.91315
846	3.91286
845	3.91225
844	3.91221
843	3.91214
842	3.91212
841	3.91208
840	3.91202
839	3.91173
838	3.91134
837	3.91099
836	3.9108
835	3.91067
834	3.91059
833	3.9105
832	3.91027
831	3.91002
830	3.90956
829	3.90939
828	3.90908
827	3.90855
826	3.90846
825	3.90835
824	3.90814
823	3.90827
822	3.90801
821	3.90763
820	3.90686
819	3.90737
818	3.90688
817	3.90604
816	3.90435
815	3.90491
814	3.90441
813	3.90355
812	3.90341
811	3.90296
810	3.90307
809	3.90301
808	3.90306
807	3.9032
806	3.90316
805	3.9032
804	3.90326
803	3.90334
802	3.90328
801	3.90293
800	3.90265
799	3.90225
798	3.90196
797	3.902
796	3.90204
795	3.90216
794	3.90223
793	3.90182
792	3.9015
791	3.90115
790	3.90039
789	3.90061
788	3.9006
787	3.90061
786	3.9006
785	3.90085
784	3.90106
783	3.90118
782	3.90132
781	3.90115
780	3.90094
779	3.90075
778	3.90058
777	3.90069
776	3.90081
775	3.90088
774	3.90093
773	3.90052
772	3.90039
771	3.89993
770	3.89868
769	3.89867
768	3.89864
767	3.89899
766	3.89983
765	3.90011
764	3.90015
763	3.90025
762	3.89975
761	3.89905
760	3.89882
759	3.8988
758	3.8988
757	3.89949
756	3.90016
755	3.90005
754	3.89996
753	3.89967
752	3.89913
751	3.89931
750	3.89967
749	3.89996
748	3.90086
747	3.90073
746	3.90042
745	3.90027
744	3.90004
743	3.89958
742	3.89982
741	3.90022
740	3.90099
739	3.9004
738	3.90053
737	3.9007
736	3.90103
735	3.90066
734	3.89969
733	3.89991
732	3.8998
731	3.89938
730	3.89839
729	3.89843
728	3.89846
727	3.89851
726	3.89875
725	3.89903
724	3.89874
723	3.89852
722	3.89803
721	3.89777
720	3.89789
719	3.89795
718	3.89793
717	3.89794
716	3.89793
715	3.89794
714	3.89794
713	3.89827
712	3.89854
711	3.89838
710	3.89835
709	3.89812
708	3.89799
707	3.89793
706	3.89781
705	3.898
704	3.89818
703	3.89833
702	3.89844
701	3.89841
700	3.89843
699	3.89842
698	3.8984
697	3.89841
696	3.89842
695	3.89847
694	3.89868
693	3.89908
692	3.89892
691	3.89901
690	3.89908
689	3.89927
688	3.89965
687	3.89963
686	3.89963
685	3.8996
684	3.89962
683	3.89959
682	3.89962
681	3.89961
680	3.89961
679	3.89964
678	3.89964
677	3.89965
676	3.89965
675	3.89968
674	3.89969
673	3.8997
672	3.89969
671	3.89971
670	3.89967
669	3.89965
668	3.89961
667	3.89962
666	3.8996
665	3.89957
664	3.89954
663	3.8995
662	3.89953
661	3.89951
660	3.89951
659	3.89951
658	3.89951
657	3.89954
656	3.89957
655	3.8996
654	3.89961
653	3.89961
652	3.89963
651	3.89965
650	3.89964
649	3.89964
648	3.89964
647	3.89965
646	3.89957
645	3.89952
644	3.89942
643	3.89921
642	3.89879
641	3.89903
640	3.89891
639	3.89897
638	3.89893
637	3.89894
636	3.89894
635	3.89885
634	3.8986
633	3.89809
632	3.89805
631	3.89802
630	3.89795
629	3.89782
628	3.89755
627	3.89775
626	3.89781
625	3.89782
624	3.89787
623	3.89789
622	3.89791
621	3.89784
620	3.89768
619	3.8977
618	3.89775
617	3.89782
616	3.89776
615	3.89778
614	3.89776
613	3.89778
612	3.89776
611	3.89777
610	3.89777
609	3.89792
608	3.89802
607	3.89822
606	3.89832
605	3.89839
604	3.89851
603	3.89844
602	3.89847
601	3.89856
600	3.89863
599	3.89878
598	3.89879
597	3.89879
596	3.8988
595	3.89881
594	3.8988
593	3.89881
592	3.89884
591	3.89886
590	3.8989
589	3.89888
588	3.89889
587	3.89889
586	3.8989
585	3.8989
584	3.8989
583	3.8989
582	3.8989
581	3.8989
580	3.8989
579	3.8989
578	3.8989
577	3.8989
576	3.89881
