# Supplementary material for: 3T-VASP: fast ab-initio electrochemical reactor via multi-scale gradient energy minimization
Source: Nat Commun. 2024 Nov 22;15:10140. doi: 10.1038/s41467-024-54453-1 (PMC11584714; doi:10.1038/s41467-024-54453-1)
Supplement: Supplementary file 4 — Source Dataset [file 41467_2024_54453_MOESM4_ESM.zip › Source_Data/Figure_Supp_4/Fig_Supp_4c.xlsx]

## Sheet: relax_init
Step	CI2_d (A)
-701	4.23927
-700	4.23986
-699	4.23977
-698	4.23982
-697	4.23981
-696	4.24023
-695	4.24081
-694	4.24197
-693	4.24135
-692	4.24165
-691	4.24195
-690	4.24283
-689	4.2446
-688	4.24814
-687	4.24511
-686	4.24557
-685	4.24619
-684	4.24642
-683	4.24671
-682	4.24739
-681	4.24769
-680	4.24855
-679	4.25029
-678	4.24894
-677	4.24952
-676	4.25032
-675	4.25114
-674	4.25305
-673	4.25355
-672	4.25512
-671	4.25823
-670	4.25893
-669	4.26004
-668	4.26045
-667	4.26114
-666	4.26169
-665	4.2628
-664	4.26377
-663	4.26517
-662	4.2662
-661	4.26828
-660	4.26942
-659	4.27215
-658	4.27161
-657	4.27224
-656	4.2735
-655	4.27602
-654	4.28104
-653	4.27747
-652	4.27948
-651	4.2822
-650	4.28764
-649	4.28454
-648	4.28749
-647	4.29149
-646	4.2947
-645	4.30162
-644	4.29977
-643	4.303
-642	4.30559
-641	4.30824
-640	4.31004
-639	4.31289
-638	4.31522
-637	4.31822
-636	4.31867
-635	4.32127
-634	4.32241
-633	4.32467
-632	4.32602
-631	4.32754
-630	4.33054
-629	4.33169
-628	4.3323
-627	4.33352
-626	4.33596
-625	4.33403
-624	4.33539
-623	4.33775
-622	4.33912
-621	4.34095
-620	4.34229
-619	4.34412
-618	4.34493
-617	4.34565
-616	4.34557
-615	4.34552
-614	4.34533
-613	4.34528
-612	4.34514
-611	4.34505
-610	4.34492
-609	4.34477
-608	4.34458
-607	4.3444
-606	4.34415
-605	4.34339
-604	4.34301
-603	4.34218
-602	4.34051
-601	4.34181
-600	4.34122
-599	4.34056
-598	4.33925
-597	4.33992
-596	4.33895
-595	4.33766
-594	4.33641
-593	4.33512
-592	4.33408
-591	4.33225
-590	4.3286
-589	4.33104
-588	4.32997
-587	4.32897
-586	4.32795
-585	4.32665
-584	4.32572
-583	4.32455
-582	4.3222
-581	4.32387
-580	4.3227
-579	4.32166
-578	4.32046
-577	4.31962
-576	4.31853
-575	4.31519
-574	4.31392
-573	4.3112
-572	4.31011
-571	4.30869
-570	4.30824
-569	4.3069
-568	4.30534
-567	4.30432
-566	4.30382
-565	4.30332
-564	4.30289
-563	4.30246
-562	4.30206
-561	4.30173
-560	4.30146
-559	4.30124
-558	4.30093
-557	4.30058
-556	4.30024
-555	4.29977
-554	4.29952
-553	4.29921
-552	4.299
-551	4.29899
-550	4.29897
-549	4.29903
-548	4.29917
-547	4.29947
-546	4.29928
-545	4.29936
-544	4.29952
-543	4.29983
-542	4.2997
-541	4.29979
-540	4.30012
-539	4.30076
-538	4.30044
-537	4.30064
-536	4.30125
-535	4.30143
-534	4.30194
-533	4.30182
-532	4.30203
-531	4.30251
-530	4.30274
-529	4.30288
-528	4.30316
-527	4.30306
-526	4.30359
-525	4.30385
-524	4.30434
-523	4.30401
-522	4.30495
-521	4.30567
-520	4.30682
-519	4.30719
-518	4.30789
-517	4.30752
-516	4.30771
-515	4.30865
-514	4.30897
-513	4.3096
-512	4.31049
-511	4.31099
-510	4.31197
-509	4.31236
-508	4.31315
-507	4.31266
-506	4.31408
-505	4.3148
-504	4.31704
-503	4.3174
-502	4.31933
-501	4.31977
-500	4.32088
-499	4.32149
-498	4.3221
-497	4.32396
-496	4.32339
-495	4.32452
-494	4.32565
-493	4.32702
-492	4.32826
-491	4.32965
-490	4.33197
-489	4.3312
-488	4.33219
-487	4.33286
-486	4.33336
-485	4.33373
-484	4.33447
-483	4.33392
-482	4.33473
-481	4.33588
-480	4.33817
-479	4.33638
-478	4.33844
-477	4.34085
-476	4.3427
-475	4.34507
-474	4.34592
-473	4.34749
-472	4.35063
-471	4.34846
-470	4.34895
-469	4.34937
-468	4.3495
-467	4.35023
-466	4.35101
-465	4.35208
-464	4.3545
-463	4.356
-462	4.35702
-461	4.35908
-460	4.36026
-459	4.3611
-458	4.36195
-457	4.36388
-456	4.36316
-455	4.36405
-454	4.36472
-453	4.36575
-452	4.36645
-451	4.36759
-450	4.36942
-449	4.36874
-448	4.36936
-447	4.36997
-446	4.36989
-445	4.36983
-444	4.36992
-443	4.37005
-442	4.37109
-441	4.37151
-440	4.37235
-439	4.37313
-438	4.37548
-437	4.37559
-436	4.37575
-435	4.37543
-434	4.37518
-433	4.37546
-432	4.37555
-431	4.37615
-430	4.37669
-429	4.37689
-428	4.37701
-427	4.37677
-426	4.37654
-425	4.37621
-424	4.37576
-423	4.37577
-422	4.37579
-421	4.37581
-420	4.37579
-419	4.37594
-418	4.37622
-417	4.37679
-416	4.37655
-415	4.37666
-414	4.37685
-413	4.37693
-412	4.37689
-411	4.37678
-410	4.37677
-409	4.37677
-408	4.37677
-407	4.3771
-406	4.37744
-405	4.37801
-404	4.37832
-403	4.37883
-402	4.37915
-401	4.37904
-400	4.37896
-399	4.3789
-398	4.37866
-397	4.3785
-396	4.3788
-395	4.37894
-394	4.37964
-393	4.37986
-392	4.38
-391	4.38034
-390	4.38021
-389	4.3797
-388	4.37899
-387	4.37755
-386	4.3785
-385	4.37769
-384	4.37695
-383	4.37668
-382	4.37682
-381	4.37694
-380	4.37726
-379	4.37776
-378	4.37713
-377	4.37668
-376	4.37557
-375	4.37438
-374	4.37393
-373	4.37325
-372	4.37187
-371	4.37282
-370	4.3731
-369	4.37331
-368	4.37342
-367	4.37337
-366	4.37339
-365	4.37339
-364	4.37339
-363	4.37331
-362	4.37325
-361	4.37249

## Sheet: NEB
Step	CI2_d (A)
-259	4.00971
-258	4.01005
-257	4.00919
-256	4.0103
-255	4.01085
-254	4.01181
-253	4.01111
-252	4.01242
-251	4.01307
-250	4.01431
-249	4.01403
-248	4.01453
-247	4.01355
-246	4.01496
-245	4.01566
-244	4.01637
-243	4.01604
-242	4.01708
-241	4.01744
-240	4.01848
-239	4.01907
-238	4.02009
-237	4.02094
-236	4.02153
-235	4.0223
-234	4.0228
-233	4.02346
-232	4.02392
-231	4.02435
-230	4.02444
-229	4.02451
-228	4.02419
-227	4.02404
-226	4.02365
-225	4.02357
-224	4.02373
-223	4.02345
-222	4.02331
-221	4.023
-220	4.02369
-219	4.024
-218	4.02388
-217	4.02381
-216	4.02254
-215	4.02164
-214	4.02081
-213	4.02027
-212	4.02086
-211	4.02143
-210	4.02174
-209	4.02239
-208	4.02312
-207	4.02096
-206	4.02006
-205	4.01857
-204	4.01673
-203	4.0163
-202	4.01568
-201	4.01479
-200	4.01596
-199	4.01653
-198	4.01713
-197	4.01695
-196	4.01676
-195	4.01544
-194	4.01478
-193	4.01285
-192	4.01236
-191	4.01115
-190	4.00972
-189	4.00948
-188	4.00989
-187	4.01008
-186	4.01019
-185	4.0104
-184	4.01114
-183	4.01163
-182	4.01043
-181	4.00955
-180	4.01113
-179	4.00784
-178	4.0062
-177	4.00554
-176	4.00527
-175	4.00512
-174	4.00476
-173	4.00507
-172	4.00648
-171	4.00682
-170	4.00814
-169	4.00814
-168	4.00811
-167	4.00795
-166	4.00761
-165	4.00763
-164	4.00768
-163	4.0075
-162	4.00777
-161	4.00791
-160	4.00827
-159	4.00839
-158	4.00868
-157	4.00863
-156	4.00859
-155	4.00878
-154	4.00892
-153	4.00979
-152	4.01052
-151	4.01156
-150	4.01273
-149	4.01329
-148	4.01407
-147	4.01396
-146	4.01383
-145	4.01345
-144	4.01303
-143	4.01291
-142	4.01253
-141	4.0122
-140	4.01242
-139	4.01188
-138	4.01161
-137	4.01127
-136	4.01001
-135	4.00959
-134	4.00856
-133	4.00822
-132	4.00807
-131	4.00802
-130	4.00818
-129	4.00863
-128	4.00881
-127	4.00919
-126	4.00946
-125	4.00927
-124	4.00903
-123	4.00817
-122	4.00741
-121	4.00689
-120	4.00606
-119	4.00571
-118	4.00531
-117	4.00526
-116	4.0052
-115	4.00485
-114	4.00464
-113	4.00406
-112	4.00365
-111	4.00348
-110	4.00315
-109	4.00315
-108	4.00316
-107	4.00315
-106	4.00316
-105	4.00252
-104	4.00214
-103	4.00156
-102	4.00091
-101	4.0006
-100	4.00034
-99	3.99918
-98	4.0007
-97	4.00147
-96	4.00171
-95	4.00243
-94	4.00272
-93	4.00256
-92	4.00237
-91	4.00194
-90	4.00115
-89	4.00115
-88	4.00115
-87	4.00187
-86	4.0023
-85	4.00193
-84	4.0018
-83	4.00041
-82	3.99972
-81	3.9981
-80	3.99756
-79	3.99801
-78	3.99817
-77	3.99835
-76	3.99868
-75	3.99793
-74	3.99651
-73	3.9941
-72	3.9912
-71	3.99261
-70	3.99024
-69	3.98906
-68	3.9874
-67	3.98678
-66	3.98603
-65	3.9869
-64	3.9853
-63	3.98451
-62	3.98302
-61	3.97923
-60	3.97716
-59	3.97573
-58	3.9717
-57	3.97036
-56	3.97126
-55	3.96906
-54	3.96795
-53	3.96655
-52	3.96386
-51	3.9627
-50	3.95984
-49	3.95817
-48	3.95514
-47	3.95343
-46	3.94942
-45	3.94808
-44	3.94612
-43	3.94475
-42	3.94255
-41	3.94096
-40	3.94221
-39	3.93991
-38	3.93876
-37	3.93725
-36	3.93595
-35	3.93461
-34	3.93547
-33	3.9341
-32	3.93343
-31	3.93248
-30	3.92762
-29	3.92521
-28	3.92441
-27	3.92151
-26	3.92005
-25	3.91865
-24	3.91975
-23	3.9152
-22	3.91343
-21	3.91148
-20	3.9108
-19	3.9107
-18	3.91048
-17	3.91038
-16	3.91035
-15	3.91026
-14	3.91022
-13	3.91021
-12	3.91019
-11	3.90998
-10	3.90991
-9	3.90946
-8	3.90925
-7	3.9091
-6	3.90885
-5	3.9088
-4	3.90866
-3	3.90866
-2	3.90863
-1	3.9087
0	3.88082
1	3.87573
2	3.87783
3	3.87682
4	3.87701
5	3.87757
6	3.87868
7	3.88092
8	3.88026
9	3.8813
10	3.88442
11	3.88612
12	3.89042
13	3.88895
14	3.89017
15	3.89381
16	3.90111
17	3.89715
18	3.8983
19	3.90101
20	3.90201
21	3.90271
22	3.9041
23	3.90361
24	3.90505
25	3.90814
26	3.90992
27	3.91294
28	3.91442
29	3.91882
30	3.91951
31	3.92005
32	3.92034
33	3.92066
34	3.9218
35	3.92251
36	3.92393
37	3.92719
38	3.92822
39	3.93132
40	3.93245
41	3.93337
42	3.93452
43	3.93616
44	3.93688
45	3.93821
46	3.93844
47	3.93865
48	3.93944
49	3.9399
50	3.94224
51	3.94615
52	3.94767
53	3.95177
54	3.95224
55	3.95338
56	3.95366
57	3.95398
58	3.9542
59	3.95446
60	3.95461
61	3.95474
62	3.95484
63	3.95495
64	3.95541
65	3.95604
66	3.95678
67	3.958
68	3.95884
69	3.96035
70	3.96102
71	3.96225
72	3.96262
73	3.96292
74	3.96381
75	3.96374
76	3.96367
77	3.96357
78	3.96364
79	3.96382
80	3.96429
81	3.96531
82	3.96621
83	3.96802
84	3.96989
85	3.97114
86	3.97363
87	3.97526
88	3.97613
89	3.97791
90	3.97714
91	3.97875
92	3.97939
93	3.98134
94	3.9823
95	3.98462
96	3.98552
97	3.9866
98	3.98705
99	3.98659
100	3.98643
101	3.98684
102	3.98723
103	3.98801
104	3.98782
105	3.98914
106	3.99313
107	3.99486
108	3.99736
109	4.00228
110	4.00356
111	4.00432
112	4.00584
113	4.00509
114	4.00629
115	4.00733
116	4.00943
117	4.00783
118	4.01031
119	4.01326
120	4.01524
121	4.01661
122	4.01706
123	4.0173
124	4.01776
125	4.01798
126	4.0183
127	4.01903
128	4.0202
129	4.02107
130	4.02165
131	4.02188
132	4.02211
133	4.02307
134	4.02411
135	4.02488
136	4.02717
137	4.03175
138	4.02843
139	4.02893
140	4.02975
141	4.03141
142	4.03017
143	4.03031
144	4.03044
145	4.03071
146	4.03053
147	4.0313
148	4.03254
149	4.03455
150	4.036
151	4.03753
152	4.0385
153	4.03944
154	4.04213
155	4.04133
156	4.04348
157	4.04509
158	4.04813
159	4.05036
160	4.05247
161	4.05586
162	4.05696
163	4.0594
164	4.05886
165	4.05977
166	4.06251
167	4.06799
168	4.06445
169	4.06693
170	4.07086
171	4.07292
172	4.07568
173	4.07723
174	4.07787
175	4.07917
176	4.08011
177	4.08062
178	4.08163
179	4.08308
180	4.08359
181	4.08382
182	4.08496
183	4.08525
184	4.08584
185	4.08546
186	4.0861
187	4.08639
188	4.08586
189	4.08534
190	4.08475
191	4.08374
192	4.0834
193	4.0828
194	4.08267
195	4.0823
196	4.08175
197	4.08041
198	4.07773
199	4.07982
200	4.07804
201	4.0766
202	4.07604
203	4.07429
204	4.07247
205	4.07156
206	4.07082
207	4.07007
208	4.0697
209	4.06829
210	4.06758
211	4.06563
212	4.06458
213	4.06314
214	4.06144
215	4.06079
216	4.05996
217	4.05964
218	4.05893
219	4.05751
220	4.05617
221	4.05541
222	4.0539
223	4.05089
224	4.05282
225	4.05036
226	4.04876
227	4.04727
228	4.0455
229	4.04457
230	4.04402
231	4.04373
232	4.04351
233	4.0431
234	4.04224
235	4.04123
236	4.04017
237	4.03947
238	4.03911
239	4.03892
240	4.03868
241	4.03876
242	4.03888
243	4.03885
244	4.03886
245	4.03885
246	4.03886
247	4.03886
248	4.03886
249	4.03885
250	4.03884
251	4.0386
252	4.03818
253	4.03735
254	4.03797
255	4.03182
256	4.03206
257	4.032
258	4.03202
259	4.03202
260	4.03225
261	4.03236
262	4.03247
263	4.03252
264	4.03244
265	4.0324
266	4.03228
267	4.03213
268	4.03185
269	4.03161
270	4.0313
271	4.03094
272	4.0306
273	4.0301
274	4.0293
275	4.02772
276	4.02886
277	4.02829
278	4.02863
279	4.02846
280	4.02859
281	4.02852
282	4.02856
283	4.02823
284	4.02797
285	4.02797
286	4.02796
287	4.02796
288	4.02794
289	4.02793
290	4.02789
291	4.02788
292	4.02787
293	4.02784
294	4.02786
295	4.02788
296	4.02791
297	4.02791
298	4.02792
299	4.02795
300	4.0279
301	4.02786
302	4.02775
303	4.02767
304	4.02756
305	4.02735
306	4.02719
307	4.02704
308	4.02672
309	4.02691
310	4.02677
311	4.02685
312	4.0268
313	4.02657
314	4.0265
315	4.02638
316	4.0263
317	4.02625
318	4.02614
319	4.02622
320	4.02618
321	4.0262
322	4.02619
323	4.02618
324	4.02618
325	4.02617
326	4.02619
327	4.02622
328	4.02629
329	4.02616
330	4.02586
331	4.02574
332	4.02565
333	4.02548
334	4.02513
335	4.02445
336	4.02434
337	4.02404
338	4.02345
339	4.02361
340	4.02353
341	4.02358
342	4.02355
343	4.02357
344	4.02356
345	4.02346
346	4.02324
347	4.0228
348	4.02193
349	4.02252
350	4.0221
351	4.02145
352	4.02016
353	4.01929
354	4.01668
355	4.01599
356	4.014
357	4.01474
358	4.01406
359	4.01342
360	4.01216
361	4.01154
362	4.01031
363	4.00935
364	4.00644
365	4.00585
366	4.00558
367	4.00502
368	4.00528
369	4.00515
370	4.00522
371	4.00518
372	4.0052
373	4.0052
374	4.0052
375	4.00529
376	4.00534
377	4.00543
378	4.00536
379	4.00534
380	4.00533
381	4.005
382	4.00465
383	4.00468
384	4.00475
385	4.00519
386	4.00618
387	4.00819
388	4.0066
389	4.00705
390	4.00727
391	4.00772
392	4.00743
393	4.00758
394	4.00748
395	4.00753
396	4.0075
397	4.00752
398	4.00713
399	4.00678
400	4.0064
401	4.00601
402	4.00607
403	4.00623
404	4.00661
405	4.00698
406	4.00723
407	4.00787
408	4.0076
409	4.00769
410	4.00764
411	4.00767
412	4.00765
413	4.00765
414	4.00765
415	4.00777
416	4.00798
417	4.00839
418	4.00883
419	4.00925
420	4.00957
421	4.00996
422	4.01077
423	4.01012
424	4.01026
425	4.01044
426	4.01081
427	4.01059
428	4.00997
429	4.0098
430	4.00964
431	4.00983
432	4.01001
433	4.00978
434	4.00961
435	4.00886
436	4.00785
437	4.00709
438	4.00586
439	4.00584
440	4.00577
441	4.00596
442	4.00633
443	4.00704
444	4.00672
445	4.00641
446	4.00596
447	4.00507
448	4.00545
449	4.00526
450	4.00431
451	4.00254
452	3.99899
453	4.00147
454	4.00095
455	4.00017
456	4.00013
457	4.00003
458	4.00007
459	3.99926
460	3.99839
461	3.99696
462	3.99595
463	3.99492
464	3.99415
465	3.99361
466	3.99319
467	3.99271
468	3.99223
469	3.99208
470	3.99167
471	3.99181
472	3.99327
473	3.99254

## Sheet: relax_final
Step	CI2_d (A)
938	3.75628
937	3.75522
936	3.75596
935	3.75597
934	3.75522
933	3.7555
932	3.75534
931	3.75534
930	3.75561
929	3.75554
928	3.75573
927	3.75577
926	3.75572
925	3.75572
924	3.75579
923	3.75579
922	3.75594
921	3.75594
920	3.75606
919	3.75618
918	3.75616
917	3.75616
916	3.75618
915	3.75621
914	3.75629
913	3.75625
912	3.75626
911	3.75631
910	3.75638
909	3.75632
908	3.75635
907	3.75637
906	3.75639
905	3.75637
904	3.75638
903	3.75644
902	3.75652
901	3.75657
900	3.75673
899	3.75705
898	3.75719
897	3.75746
896	3.7576
895	3.75772
894	3.75785
893	3.75818
892	3.75824
891	3.75836
890	3.75711
889	3.75725
888	3.75717
887	3.75726
886	3.75725
885	3.75725
884	3.75725
883	3.75735
882	3.75736
881	3.75745
880	3.75759
879	3.75768
878	3.75781
877	3.7581
876	3.7579
875	3.758
874	3.75795
873	3.75798
872	3.75796
871	3.75797
870	3.75809
869	3.7583
868	3.7587
867	3.75849
866	3.75859
865	3.75854
864	3.75861
863	3.75864
862	3.75865
861	3.75865
860	3.75866
859	3.75851
858	3.75834
857	3.75821
856	3.75785
855	3.7571
854	3.75751
853	3.75724
852	3.75742
851	3.75738
850	3.75736
849	3.75733
848	3.75727
847	3.75714
846	3.7569
845	3.75643
844	3.75651
843	3.75665
842	3.75668
841	3.75679
840	3.75698
839	3.75692
838	3.75683
837	3.75666
836	3.75655
835	3.7565
834	3.75647
833	3.75648
832	3.75649
831	3.75635
830	3.75609
829	3.756
828	3.75549
827	3.75462
826	3.75389
825	3.75306
824	3.7514
823	3.7525
822	3.75194
821	3.75115
820	3.74958
819	3.75062
818	3.75013
817	3.74925
816	3.74749
815	3.74806
814	3.74711
813	3.74548
812	3.74482
811	3.74287
810	3.74338
809	3.74313
808	3.74321
807	3.74344
806	3.74337
805	3.74395
804	3.74449
803	3.74557
802	3.74478
801	3.74512
800	3.74541
799	3.74561
798	3.74574
797	3.74623
796	3.74644
795	3.74684
794	3.74702
793	3.747
792	3.747
791	3.74722
790	3.74767
789	3.74754
788	3.74817
787	3.74878
786	3.74899
785	3.74982
784	3.75053
783	3.75096
782	3.75146
781	3.75206
780	3.75274
779	3.75396
778	3.75497
777	3.75632
776	3.75785
775	3.75889
774	3.75977
773	3.76006
772	3.76015
771	3.76033
770	3.76082
769	3.7612
768	3.76228
767	3.76295
766	3.76463
765	3.76515
764	3.7658
763	3.76725
762	3.76715
761	3.76702
760	3.76698
759	3.76681
758	3.76671
757	3.76707
756	3.76741
755	3.76814
754	3.76878
753	3.76899
752	3.7694
751	3.76895
750	3.76808
749	3.76767
748	3.76645
747	3.76649
746	3.76656
745	3.76661
744	3.76674
743	3.767
742	3.76669
741	3.76618
740	3.76517
739	3.76593
738	3.76568
737	3.76539
736	3.76479
735	3.76485
734	3.76499
733	3.76495
732	3.76497
731	3.76511
730	3.76545
729	3.76521
728	3.76511
727	3.76489
726	3.76456
725	3.76418
724	3.76426
723	3.76431
722	3.76451
721	3.76463
720	3.76454
719	3.76448
718	3.7645
717	3.76449
716	3.76449
715	3.76449
714	3.76449
713	3.76432
712	3.76416
711	3.76413
710	3.76413
709	3.76416
708	3.76419
707	3.76424
706	3.76439
705	3.76453
704	3.76466
703	3.76487
702	3.76501
701	3.76498
700	3.76501
699	3.76517
698	3.76539
697	3.76541
696	3.7655
695	3.76553
694	3.76562
693	3.7658
692	3.76573
691	3.76577
690	3.76583
689	3.76603
688	3.76643
687	3.76654
686	3.76669
685	3.76699
684	3.76678
683	3.76689
682	3.76681
681	3.76685
680	3.76682
679	3.76679
678	3.76679
677	3.76678
676	3.76676
675	3.76653
674	3.76641
673	3.76616
672	3.76632
671	3.76622
670	3.76605
669	3.76596
668	3.76576
667	3.76586
666	3.76579
665	3.76583
664	3.76584
663	3.76589
662	3.76586
661	3.76588
660	3.76586
659	3.76587
658	3.76585
657	3.76575
656	3.76567
655	3.76551
654	3.76542
653	3.76534
652	3.76517
651	3.76481
650	3.76496
649	3.76484
648	3.7649
647	3.76487
646	3.76479
645	3.76473
644	3.76463
643	3.76442
642	3.76398
641	3.76423
640	3.7641
639	3.76416
638	3.76412
637	3.76414
636	3.76414
635	3.76404
634	3.76376
633	3.7632
632	3.763
631	3.76281
630	3.76245
629	3.76175
628	3.76034
627	3.76141
626	3.76104
625	3.76091
624	3.76062
623	3.76045
622	3.76024
621	3.76024
620	3.76022
619	3.76024
618	3.76029
617	3.76037
616	3.76031
615	3.76034
614	3.76032
613	3.76033
612	3.76033
611	3.76032
610	3.76033
609	3.76035
608	3.76036
607	3.76039
606	3.76045
605	3.76049
604	3.76056
603	3.76051
602	3.76054
601	3.76064
600	3.76074
599	3.76093
598	3.76111
597	3.76116
596	3.76126
595	3.76136
594	3.76137
593	3.76139
592	3.76144
591	3.76146
590	3.76151
589	3.7615
588	3.76151
587	3.76151
586	3.76151
585	3.76151
584	3.76151
583	3.76151
582	3.76151
581	3.76151
580	3.76151
579	3.76151
578	3.76151
577	3.76151
576	3.76139
