# Supplementary material for: 3T-VASP: fast ab-initio electrochemical reactor via multi-scale gradient energy minimization
Source: Nat Commun. 2024 Nov 22;15:10140. doi: 10.1038/s41467-024-54453-1 (PMC11584714; doi:10.1038/s41467-024-54453-1)
Supplement: Supplementary file 4 — Source Dataset [file 41467_2024_54453_MOESM4_ESM.zip › Source_Data/Figure_Supp_4/Fig_Supp_4d.xlsx]

## Sheet: relax_init
Step	Cation_N_z (A)
-701	31.8133
-700	31.8135
-699	31.8135
-698	31.8135
-697	31.8135
-696	31.8137
-695	31.8139
-694	31.8143
-693	31.8141
-692	31.8142
-691	31.8143
-690	31.8147
-689	31.8153
-688	31.8166
-687	31.8155
-686	31.8157
-685	31.8161
-684	31.8162
-683	31.8164
-682	31.8169
-681	31.8172
-680	31.8179
-679	31.8195
-678	31.8183
-677	31.8189
-676	31.8197
-675	31.8202
-674	31.8213
-673	31.8215
-672	31.8221
-671	31.8233
-670	31.8233
-669	31.8233
-668	31.8234
-667	31.8235
-666	31.8239
-665	31.8247
-664	31.8256
-663	31.827
-662	31.8277
-661	31.8293
-660	31.8295
-659	31.8299
-658	31.8298
-657	31.83
-656	31.8302
-655	31.8308
-654	31.8318
-653	31.8311
-652	31.8322
-651	31.8337
-650	31.8368
-649	31.835
-648	31.8373
-647	31.8403
-646	31.8428
-645	31.8482
-644	31.8468
-643	31.8487
-642	31.8503
-641	31.8509
-640	31.8513
-639	31.852
-638	31.8525
-637	31.8552
-636	31.8556
-635	31.8595
-634	31.8612
-633	31.8646
-632	31.8667
-631	31.8689
-630	31.8735
-629	31.8742
-628	31.8745
-627	31.8753
-626	31.8767
-625	31.8756
-624	31.876
-623	31.8769
-622	31.8785
-621	31.8806
-620	31.883
-619	31.8863
-618	31.8891
-617	31.8915
-616	31.8926
-615	31.8931
-614	31.8938
-613	31.894
-612	31.8949
-611	31.8955
-610	31.8965
-609	31.8976
-608	31.8986
-607	31.8995
-606	31.9002
-605	31.9024
-604	31.9031
-603	31.9047
-602	31.908
-601	31.9054
-600	31.9065
-599	31.9077
-598	31.9102
-597	31.9089
-596	31.9107
-595	31.913
-594	31.9148
-593	31.9166
-592	31.9179
-591	31.9203
-590	31.925
-589	31.9218
-588	31.9232
-587	31.9245
-586	31.9254
-585	31.9265
-584	31.9275
-583	31.9286
-582	31.9309
-581	31.9293
-580	31.931
-579	31.9325
-578	31.9344
-577	31.9356
-576	31.937
-575	31.9411
-574	31.942
-573	31.9441
-572	31.9444
-571	31.9448
-570	31.945
-569	31.9457
-568	31.9465
-567	31.9482
-566	31.9491
-565	31.9507
-564	31.9521
-563	31.9533
-562	31.9543
-561	31.9546
-560	31.9548
-559	31.9549
-558	31.955
-557	31.956
-556	31.957
-555	31.9592
-554	31.9603
-553	31.9621
-552	31.9632
-551	31.9634
-550	31.9637
-549	31.9638
-548	31.964
-547	31.9644
-546	31.9642
-545	31.9648
-544	31.9664
-543	31.9695
-542	31.9681
-541	31.9695
-540	31.9738
-539	31.9823
-538	31.978
-537	31.9805
-536	31.988
-535	31.9895
-534	31.9942
-533	31.9932
-532	31.9945
-531	31.9975
-530	31.9993
-529	32.0003
-528	32.0024
-527	32.0016
-526	32.0051
-525	32.0067
-524	32.0098
-523	32.0077
-522	32.0129
-521	32.0167
-520	32.0217
-519	32.0232
-518	32.0263
-517	32.0247
-516	32.0255
-515	32.0287
-514	32.0298
-513	32.032
-512	32.0338
-511	32.0348
-510	32.0362
-509	32.0368
-508	32.0379
-507	32.0372
-506	32.0398
-505	32.0412
-504	32.0446
-503	32.0452
-502	32.0478
-501	32.0484
-500	32.0504
-499	32.0515
-498	32.0526
-497	32.0563
-496	32.0551
-495	32.057
-494	32.0589
-493	32.0603
-492	32.0616
-491	32.0625
-490	32.064
-489	32.0635
-488	32.0643
-487	32.0649
-486	32.0661
-485	32.0669
-484	32.0686
-483	32.0674
-482	32.0688
-481	32.0709
-480	32.0749
-479	32.0718
-478	32.0741
-477	32.0769
-476	32.0785
-475	32.0805
-474	32.0812
-473	32.0824
-472	32.0848
-471	32.0832
-470	32.0842
-469	32.085
-468	32.0853
-467	32.0874
-466	32.0897
-465	32.0922
-464	32.0978
-463	32.1006
-462	32.1025
-461	32.1062
-460	32.1076
-459	32.1086
-458	32.109
-457	32.11
-456	32.1097
-455	32.1106
-454	32.1113
-453	32.1134
-452	32.1148
-451	32.1177
-450	32.1223
-449	32.1207
-448	32.1238
-447	32.127
-446	32.1295
-445	32.1315
-444	32.1328
-443	32.1345
-442	32.1359
-441	32.1365
-440	32.1376
-439	32.139
-438	32.1433
-437	32.1455
-436	32.1491
-435	32.1524
-434	32.1551
-433	32.1563
-432	32.1567
-431	32.1568
-430	32.1569
-429	32.1567
-428	32.1566
-427	32.1567
-426	32.1568
-425	32.1575
-424	32.1585
-423	32.1593
-422	32.1614
-421	32.1654
-420	32.1625
-419	32.1634
-418	32.1652
-417	32.1688
-416	32.1673
-415	32.1683
-414	32.1702
-413	32.171
-412	32.1719
-411	32.1745
-410	32.1763
-409	32.1769
-408	32.1782
-407	32.1808
-406	32.1835
-405	32.1855
-404	32.1866
-403	32.1882
-402	32.1893
-401	32.1889
-400	32.1904
-399	32.1913
-398	32.1928
-397	32.1938
-396	32.1954
-395	32.1961
-394	32.1971
-393	32.1974
-392	32.1982
-391	32.2003
-390	32.1995
-389	32.2004
-388	32.2016
-387	32.2041
-386	32.2025
-385	32.2041
-384	32.2057
-383	32.2062
-382	32.2077
-381	32.209
-380	32.2101
-379	32.2118
-378	32.2124
-377	32.2129
-376	32.2136
-375	32.2143
-374	32.2152
-373	32.2166
-372	32.2193
-371	32.2174
-370	32.2188
-369	32.2199
-368	32.2204
-367	32.2202
-366	32.2203
-365	32.2203
-364	32.2203
-363	32.2213
-362	32.2219
-361	32.2222

## Sheet: NEB
Step	Cation_N_z (A)
-259	33.0609
-258	33.0609
-257	33.061
-256	33.0609
-255	33.0608
-254	33.0607
-253	33.0611
-252	33.0604
-251	33.06
-250	33.0594
-249	33.0596
-248	33.0592
-247	33.0599
-246	33.0589
-245	33.0584
-244	33.0579
-243	33.0578
-242	33.0583
-241	33.0584
-240	33.0596
-239	33.0602
-238	33.0602
-237	33.0603
-236	33.0597
-235	33.059
-234	33.0581
-233	33.0569
-232	33.0563
-231	33.0557
-230	33.057
-229	33.0578
-228	33.0592
-227	33.0598
-226	33.0616
-225	33.062
-224	33.0613
-223	33.0625
-222	33.0631
-221	33.0643
-220	33.0629
-219	33.0622
-218	33.0596
-217	33.0583
-216	33.0579
-215	33.0577
-214	33.0599
-213	33.0613
-212	33.0634
-211	33.0653
-210	33.0653
-209	33.0654
-208	33.0661
-207	33.064
-206	33.0631
-205	33.0625
-204	33.0618
-203	33.0624
-202	33.0632
-201	33.0613
-200	33.0637
-199	33.0649
-198	33.0662
-197	33.067
-196	33.0679
-195	33.0677
-194	33.0676
-193	33.0672
-192	33.0669
-191	33.0663
-190	33.0656
-189	33.0657
-188	33.0656
-187	33.0656
-186	33.0656
-185	33.0655
-184	33.0664
-183	33.0669
-182	33.0681
-181	33.0689
-180	33.0689
-179	33.069
-178	33.069
-177	33.069
-176	33.0687
-175	33.0686
-174	33.0682
-173	33.0682
-172	33.0684
-171	33.0686
-170	33.0696
-169	33.0698
-168	33.0703
-167	33.0699
-166	33.069
-165	33.0682
-164	33.0671
-163	33.0671
-162	33.0671
-161	33.0671
-160	33.0671
-159	33.0678
-158	33.0693
-157	33.07
-156	33.071
-155	33.0703
-154	33.0699
-153	33.0684
-152	33.0671
-151	33.0665
-150	33.0658
-149	33.066
-148	33.0664
-147	33.0675
-146	33.0687
-145	33.069
-144	33.0692
-143	33.0686
-142	33.0665
-141	33.0646
-140	33.0654
-139	33.0634
-138	33.0623
-137	33.061
-136	33.0609
-135	33.0609
-134	33.0623
-133	33.0628
-132	33.063
-131	33.0631
-130	33.0626
-129	33.0612
-128	33.0607
-127	33.0594
-126	33.0584
-125	33.0583
-124	33.0581
-123	33.0585
-122	33.0588
-121	33.0587
-120	33.0585
-119	33.058
-118	33.0574
-117	33.0572
-116	33.057
-115	33.0574
-114	33.0576
-113	33.0576
-112	33.0576
-111	33.0575
-110	33.0572
-109	33.0571
-108	33.0569
-107	33.0564
-106	33.0559
-105	33.0543
-104	33.0534
-103	33.0536
-102	33.0538
-101	33.056
-100	33.0579
-99	33.057
-98	33.0582
-97	33.0588
-96	33.0591
-95	33.0561
-94	33.0548
-93	33.0531
-92	33.051
-91	33.051
-90	33.0509
-89	33.052
-88	33.0533
-87	33.0542
-86	33.0547
-85	33.0539
-84	33.0536
-83	33.0525
-82	33.052
-81	33.0506
-80	33.0502
-79	33.05
-78	33.0499
-77	33.0502
-76	33.0506
-75	33.0506
-74	33.0505
-73	33.0495
-72	33.0483
-71	33.0489
-70	33.0478
-69	33.0473
-68	33.0465
-67	33.0464
-66	33.0463
-65	33.0466
-64	33.046
-63	33.0457
-62	33.0451
-61	33.0436
-60	33.0428
-59	33.0424
-58	33.0414
-57	33.0411
-56	33.0413
-55	33.0408
-54	33.0405
-53	33.0401
-52	33.0383
-51	33.0374
-50	33.036
-49	33.0352
-48	33.0343
-47	33.0338
-46	33.0331
-45	33.0329
-44	33.032
-43	33.0313
-42	33.0295
-41	33.0282
-40	33.0284
-39	33.028
-38	33.0279
-37	33.0277
-36	33.0297
-35	33.0318
-34	33.0309
-33	33.0323
-32	33.033
-31	33.0341
-30	33.0287
-29	33.026
-28	33.0251
-27	33.023
-26	33.022
-25	33.0209
-24	33.0209
-23	33.0211
-22	33.0213
-21	33.0231
-20	33.0238
-19	33.024
-18	33.0244
-17	33.0245
-16	33.0246
-15	33.0233
-14	33.0226
-13	33.0223
-12	33.0222
-11	33.021
-10	33.0205
-9	33.0204
-8	33.0204
-7	33.0205
-6	33.0207
-5	33.0207
-4	33.0207
-3	33.0207
-2	33.0206
-1	33.0205
0	33.0821
1	33.1319
2	33.1346
3	33.1333
4	33.1333
5	33.1335
6	33.1339
7	33.1347
8	33.1345
9	33.1338
10	33.132
11	33.132
12	33.1321
13	33.132
14	33.1324
15	33.1336
16	33.136
17	33.1347
18	33.1356
19	33.1376
20	33.138
21	33.1383
22	33.1388
23	33.1386
24	33.1386
25	33.1385
26	33.1384
27	33.1382
28	33.1382
29	33.1381
30	33.1384
31	33.1386
32	33.1386
33	33.1385
34	33.1382
35	33.138
36	33.1379
37	33.1376
38	33.1379
39	33.1387
40	33.139
41	33.1392
42	33.1388
43	33.1381
44	33.1375
45	33.1362
46	33.1359
47	33.1356
48	33.1359
49	33.1361
50	33.1364
51	33.137
52	33.1369
53	33.1367
54	33.1362
55	33.1348
56	33.134
57	33.133
58	33.1332
59	33.1335
60	33.1341
61	33.1346
62	33.135
63	33.1354
64	33.1352
65	33.1348
66	33.1345
67	33.1339
68	33.1337
69	33.1333
70	33.1332
71	33.1329
72	33.1329
73	33.1328
74	33.1324
75	33.1326
76	33.1327
77	33.1329
78	33.1327
79	33.1329
80	33.1333
81	33.133
82	33.1327
83	33.1321
84	33.1312
85	33.1306
86	33.1294
87	33.1286
88	33.1281
89	33.1271
90	33.1275
91	33.127
92	33.1268
93	33.1268
94	33.1269
95	33.1271
96	33.1272
97	33.1273
98	33.1274
99	33.1267
100	33.1265
101	33.1258
102	33.1251
103	33.1238
104	33.1241
105	33.1239
106	33.1232
107	33.123
108	33.1236
109	33.1248
110	33.1254
111	33.1257
112	33.1264
113	33.1261
114	33.126
115	33.1259
116	33.1258
117	33.1259
118	33.1251
119	33.1243
120	33.1238
121	33.1235
122	33.1233
123	33.1232
124	33.1231
125	33.1228
126	33.1225
127	33.1223
128	33.1221
129	33.1223
130	33.1224
131	33.123
132	33.1236
133	33.1237
134	33.1239
135	33.1237
136	33.1231
137	33.1219
138	33.1228
139	33.1223
140	33.1216
141	33.1201
142	33.1212
143	33.1209
144	33.1206
145	33.12
146	33.1204
147	33.1207
148	33.1213
149	33.1221
150	33.1227
151	33.1229
152	33.123
153	33.1221
154	33.1197
155	33.1204
156	33.1182
157	33.1165
158	33.1153
159	33.1144
160	33.1144
161	33.1145
162	33.1151
163	33.1164
164	33.1161
165	33.1161
166	33.1159
167	33.1157
168	33.1159
169	33.1144
170	33.112
171	33.1099
172	33.1071
173	33.105
174	33.1041
175	33.1024
176	33.1019
177	33.1017
178	33.1011
179	33.1023
180	33.1028
181	33.103
182	33.104
183	33.1042
184	33.1048
185	33.1044
186	33.1048
187	33.1049
188	33.1042
189	33.1035
190	33.1032
191	33.1027
192	33.1031
193	33.1039
194	33.1043
195	33.1057
196	33.106
197	33.1066
198	33.1079
199	33.1069
200	33.107
201	33.1071
202	33.1071
203	33.1071
204	33.107
205	33.1069
206	33.1069
207	33.1073
208	33.1076
209	33.1087
210	33.1093
211	33.11
212	33.1105
213	33.1106
214	33.1109
215	33.1109
216	33.1109
217	33.1111
218	33.1115
219	33.1124
220	33.1133
221	33.1139
222	33.115
223	33.1172
224	33.1158
225	33.1172
226	33.1181
227	33.1183
228	33.1185
229	33.1182
230	33.1181
231	33.1181
232	33.1182
233	33.1184
234	33.119
235	33.1195
236	33.1201
237	33.1207
238	33.121
239	33.1216
240	33.1223
241	33.1225
242	33.123
243	33.1229
244	33.123
245	33.123
246	33.123
247	33.123
248	33.1231
249	33.1232
250	33.1235
251	33.1238
252	33.1241
253	33.1249
254	33.1243
255	33.1276
256	33.1278
257	33.1278
258	33.1278
259	33.1278
260	33.1278
261	33.1278
262	33.1276
263	33.1276
264	33.1276
265	33.1276
266	33.1277
267	33.1278
268	33.1279
269	33.128
270	33.128
271	33.1279
272	33.1279
273	33.1278
274	33.1276
275	33.1273
276	33.1275
277	33.1275
278	33.1275
279	33.1275
280	33.1275
281	33.1275
282	33.1275
283	33.1275
284	33.1274
285	33.1275
286	33.1275
287	33.1275
288	33.1276
289	33.1276
290	33.1277
291	33.1277
292	33.1278
293	33.1279
294	33.128
295	33.128
296	33.1281
297	33.1282
298	33.1283
299	33.1284
300	33.1284
301	33.1285
302	33.1286
303	33.1287
304	33.1287
305	33.1289
306	33.1289
307	33.1288
308	33.1288
309	33.1288
310	33.1288
311	33.1288
312	33.1288
313	33.1288
314	33.1288
315	33.1288
316	33.1288
317	33.1288
318	33.1289
319	33.1288
320	33.1289
321	33.1289
322	33.1289
323	33.1289
324	33.129
325	33.1291
326	33.1291
327	33.1291
328	33.1292
329	33.1292
330	33.129
331	33.129
332	33.129
333	33.129
334	33.129
335	33.129
336	33.1291
337	33.1294
338	33.13
339	33.1298
340	33.1299
341	33.1299
342	33.1299
343	33.1299
344	33.1299
345	33.13
346	33.1304
347	33.1312
348	33.1327
349	33.1317
350	33.1318
351	33.132
352	33.1324
353	33.1325
354	33.1328
355	33.1333
356	33.1347
357	33.1342
358	33.1349
359	33.1356
360	33.1357
361	33.1357
362	33.1358
363	33.1359
364	33.1363
365	33.1372
366	33.1376
367	33.1384
368	33.138
369	33.1382
370	33.1381
371	33.1381
372	33.1381
373	33.1381
374	33.1381
375	33.1388
376	33.1391
377	33.1398
378	33.1394
379	33.1397
380	33.1398
381	33.1397
382	33.1397
383	33.1397
384	33.1399
385	33.1401
386	33.1405
387	33.1414
388	33.1407
389	33.1409
390	33.1411
391	33.1413
392	33.1411
393	33.1412
394	33.1412
395	33.1412
396	33.1412
397	33.1412
398	33.1412
399	33.1412
400	33.1413
401	33.1414
402	33.1414
403	33.1417
404	33.1419
405	33.1421
406	33.1425
407	33.1435
408	33.1431
409	33.1432
410	33.1431
411	33.1432
412	33.1432
413	33.1432
414	33.1432
415	33.1434
416	33.1439
417	33.1448
418	33.1449
419	33.1451
420	33.1449
421	33.1447
422	33.1442
423	33.1446
424	33.1445
425	33.1444
426	33.1442
427	33.1446
428	33.1459
429	33.1465
430	33.147
431	33.1467
432	33.1464
433	33.1458
434	33.1453
435	33.1451
436	33.1448
437	33.1451
438	33.1455
439	33.1458
440	33.1466
441	33.1468
442	33.1471
443	33.1478
444	33.1475
445	33.1475
446	33.1476
447	33.1477
448	33.1477
449	33.1477
450	33.1478
451	33.1479
452	33.1482
453	33.148
454	33.1486
455	33.1495
456	33.1501
457	33.1521
458	33.1513
459	33.1516
460	33.1518
461	33.1518
462	33.1518
463	33.1521
464	33.1523
465	33.1524
466	33.1526
467	33.152
468	33.1515
469	33.151
470	33.1496
471	33.1501
472	33.1517
473	33.1509

## Sheet: relax_final
Step	Cation_N_z (A)
938	33.9012
937	33.9002
936	33.9009
935	33.9009
934	33.9001
933	33.9004
932	33.8997
931	33.8997
930	33.8996
929	33.8996
928	33.8995
927	33.8995
926	33.8991
925	33.8991
924	33.8987
923	33.8987
922	33.8981
921	33.8981
920	33.8977
919	33.8973
918	33.8971
917	33.897
916	33.8969
915	33.8967
914	33.8961
913	33.8963
912	33.8961
911	33.8954
910	33.8939
909	33.895
908	33.8947
907	33.8944
906	33.8942
905	33.8943
904	33.8942
903	33.8941
902	33.8937
901	33.8936
900	33.8933
899	33.8927
898	33.8924
897	33.892
896	33.8917
895	33.8915
894	33.8913
893	33.8908
892	33.8906
891	33.8902
890	33.8604
889	33.8596
888	33.8601
887	33.8593
886	33.8594
885	33.8593
884	33.8594
883	33.8589
882	33.8588
881	33.8589
880	33.8591
879	33.8591
878	33.8591
877	33.859
876	33.859
875	33.859
874	33.859
873	33.859
872	33.859
871	33.859
870	33.8587
869	33.8581
868	33.8571
867	33.8576
866	33.8573
865	33.8575
864	33.8567
863	33.8563
862	33.8561
861	33.8562
860	33.8561
859	33.856
858	33.8559
857	33.8559
856	33.8557
855	33.8554
854	33.8556
853	33.8555
852	33.8556
851	33.8555
850	33.8555
849	33.8554
848	33.8553
847	33.8551
846	33.8546
845	33.8538
844	33.853
843	33.8516
842	33.8512
841	33.8504
840	33.8489
839	33.8484
838	33.8477
837	33.8478
836	33.8478
835	33.8475
834	33.8474
833	33.8466
832	33.8447
831	33.8438
830	33.8424
829	33.8418
828	33.841
827	33.8396
826	33.8389
825	33.8381
824	33.8365
823	33.8375
822	33.8367
821	33.8356
820	33.8334
819	33.8348
818	33.8338
817	33.8318
816	33.828
815	33.8293
814	33.8273
813	33.8241
812	33.8224
811	33.8173
810	33.8186
809	33.8179
808	33.8165
807	33.813
806	33.8141
805	33.8124
804	33.8109
803	33.8078
802	33.8101
801	33.8081
800	33.8065
799	33.8047
798	33.8034
797	33.8014
796	33.8004
795	33.7984
794	33.7975
793	33.7957
792	33.7942
791	33.7931
790	33.7906
789	33.7913
788	33.7907
787	33.7901
786	33.7899
785	33.7893
784	33.7887
783	33.7882
782	33.7876
781	33.7871
780	33.7864
779	33.7858
778	33.7852
777	33.7843
776	33.7833
775	33.7822
774	33.7812
773	33.7807
772	33.7806
771	33.7803
770	33.7796
769	33.7792
768	33.7781
767	33.7775
766	33.7758
765	33.7753
764	33.7746
763	33.773
762	33.7728
761	33.7725
760	33.7724
759	33.7719
758	33.7715
757	33.7709
756	33.7703
755	33.77
754	33.7698
753	33.7696
752	33.7693
751	33.7689
750	33.7679
749	33.7673
748	33.7654
747	33.7645
746	33.7626
745	33.7617
744	33.761
743	33.7596
742	33.7594
741	33.759
740	33.7581
739	33.7587
738	33.7585
737	33.7581
736	33.7574
735	33.7563
734	33.7535
733	33.7542
732	33.7539
731	33.7518
730	33.747
729	33.7448
728	33.7438
727	33.7419
726	33.7413
725	33.7407
724	33.7407
723	33.7408
722	33.7398
721	33.7392
720	33.7372
719	33.7361
718	33.7365
717	33.7362
716	33.7364
715	33.7363
714	33.7363
713	33.7349
712	33.7336
711	33.7341
710	33.7342
709	33.7346
708	33.7348
707	33.7347
706	33.7347
705	33.7341
704	33.7336
703	33.7333
702	33.7331
701	33.7331
700	33.7331
699	33.7331
698	33.733
697	33.7332
696	33.7334
695	33.7334
694	33.7335
693	33.7338
692	33.7337
691	33.7337
690	33.7337
689	33.7336
688	33.7335
687	33.7333
686	33.733
685	33.7324
684	33.7328
683	33.7326
682	33.7327
681	33.7327
680	33.7327
679	33.7323
678	33.7323
677	33.7322
676	33.732
675	33.7321
674	33.7322
673	33.7323
672	33.7322
671	33.7323
670	33.7323
669	33.7323
668	33.7323
667	33.7323
666	33.7323
665	33.7322
664	33.7322
663	33.732
662	33.7321
661	33.7321
660	33.7319
659	33.7319
658	33.7317
657	33.7316
656	33.7316
655	33.7315
654	33.7315
653	33.7314
652	33.7313
651	33.7311
650	33.7312
649	33.7311
648	33.7312
647	33.7311
646	33.7311
645	33.731
644	33.7308
643	33.7305
642	33.7299
641	33.7302
640	33.73
639	33.7301
638	33.7301
637	33.7301
636	33.7301
635	33.7299
634	33.7293
633	33.7281
632	33.7277
631	33.7274
630	33.7268
629	33.7256
628	33.7231
627	33.725
626	33.7247
625	33.7246
624	33.7245
623	33.7246
622	33.7248
621	33.7249
620	33.725
619	33.7249
618	33.7246
617	33.7241
616	33.7245
615	33.7244
614	33.7245
613	33.7244
612	33.7244
611	33.7244
610	33.7244
609	33.7242
608	33.724
607	33.7237
606	33.7238
605	33.7238
604	33.7238
603	33.7238
602	33.7238
601	33.7238
600	33.7237
599	33.7237
598	33.7235
597	33.7235
596	33.7234
595	33.7234
594	33.7234
593	33.7234
592	33.7233
591	33.7233
590	33.7232
589	33.7233
588	33.7232
587	33.7232
586	33.7232
585	33.7232
584	33.7232
583	33.7232
582	33.7232
581	33.7232
580	33.7232
579	33.7232
578	33.7232
577	33.7232
576	33.7234
