# Supplementary material for: 3T-VASP: fast ab-initio electrochemical reactor via multi-scale gradient energy minimization
Source: Nat Commun. 2024 Nov 22;15:10140. doi: 10.1038/s41467-024-54453-1 (PMC11584714; doi:10.1038/s41467-024-54453-1)
Supplement: Supplementary file 4 — Source Dataset [file 41467_2024_54453_MOESM4_ESM.zip › Source_Data/Figure_Supp_7/Fig_Supp_7.xlsx]

## Sheet: Sheet1
Step	E (eV)
0	6.61109e+06
1	1.14131e+06
2	9803.42
3	4822.76
4	3564.68
5	4780.1
6	6970.5
7	7106.43
8	5367.73
9	4200.86
10	3670.95
11	3146.96
12	2523.91
13	1942.04
14	1488.41
15	1166.88
16	947.427
17	798.258
18	695.388
19	622.707
20	569.849
21	530.182
22	499.465
23	474.966
24	454.935
25	438.278
26	424.247
27	412.255
28	401.847
29	392.699
30	384.577
31	377.3
32	370.722
33	364.739
34	359.279
35	354.276
36	349.666
37	345.389
38	341.394
39	337.65
40	334.131
41	330.797
42	327.606
43	324.524
44	321.535
45	318.641
46	315.841
47	313.128
48	310.495
49	307.945
50	305.484
51	303.115
52	300.833
53	298.628
54	296.489
55	294.407
56	292.38
57	290.413
58	288.512
59	286.673
60	284.889
61	283.15
62	281.453
63	279.796
64	278.182
65	276.61
66	275.079
67	273.586
68	272.126
69	270.697
70	269.298
71	267.926
72	266.584
73	265.268
74	263.982
75	262.723
76	261.491
77	260.286
78	259.106
79	257.951
80	256.818
81	255.707
82	254.619
83	253.552
84	252.505
85	251.478
86	250.469
87	249.478
88	248.502
89	247.543
90	246.599
91	245.67
92	244.755
93	243.852
94	242.962
95	242.085
96	241.22
97	240.367
98	239.526
99	238.697
100	237.878
101	237.07
102	236.272
103	235.485
104	234.708
105	233.941
106	233.183
107	232.435
108	231.697
109	230.967
110	230.248
111	229.537
112	228.836
113	228.144
114	227.461
115	226.786
116	226.12
117	225.462
118	224.812
119	224.169
120	223.533
121	222.905
122	222.283
123	221.668
124	221.059
125	220.457
126	219.859
127	219.268
128	218.683
129	218.103
130	217.529
131	216.96
132	216.397
133	215.84
134	215.286
135	214.738
136	214.195
137	213.656
138	213.122
139	212.592
140	212.069
141	211.55
142	211.037
143	210.53
144	210.029
145	209.533
146	209.041
147	208.555
148	208.073
149	207.596
150	207.124
151	206.657
152	206.194
153	205.735
154	205.279
155	204.827
156	204.379
157	203.934
158	203.493
159	203.055
160	202.622
161	202.192
162	201.765
163	201.342
164	200.922
165	200.505
166	200.091
167	199.679
168	199.27
169	198.864
170	198.462
171	198.061
172	197.663
173	197.267
174	196.874
175	196.484
176	196.096
177	195.711
178	195.329
179	194.949
180	194.572
181	194.197
182	193.824
183	193.454
184	193.086
185	192.72
186	192.356
187	191.994
188	191.634
189	191.276
190	190.92
191	190.565
192	190.213
193	189.862
194	189.513
195	189.165
196	188.819
197	188.474
198	188.131
199	187.79
200	187.79
201	150.88
202	125.738
203	111.647
204	103.889
205	97.0358
206	91.6805
207	88.8845
208	87.7746
209	86.8857
210	85.915
211	85.2093
212	84.726
213	84.1186
214	83.3225
215	82.5038
216	81.6586
217	80.6884
218	79.6512
219	78.6983
220	77.9133
221	77.2723
222	76.6964
223	76.1398
224	75.6477
225	75.2984
226	75.0891
227	74.9181
228	74.7149
229	74.5071
230	74.3336
231	74.1833
232	74.0106
233	73.7791
234	73.5107
235	73.2519
236	73.0078
237	72.7654
238	72.5336
239	72.3325
240	72.1704
241	72.0349
242	71.9057
243	71.7828
244	71.6756
245	71.581
246	71.493
247	71.4105
248	71.3328
249	71.2549
250	71.1719
251	71.091
252	71.0168
253	70.9476
254	70.8851
255	70.8315
256	70.7849
257	70.741
258	70.696
259	70.6489
260	70.6007
261	70.5544
262	70.5097
263	70.4657
264	70.4227
265	70.3819
266	70.3448
267	70.31
268	70.2773
269	70.2461
270	70.2163
271	70.1894
272	70.1634
273	70.1373
274	70.1121
275	70.0876
276	70.0644
277	70.0422
278	70.0208
279	70.0005
280	69.981
281	69.9625
282	69.9442
283	69.9257
284	69.9074
285	69.8891
286	69.8705
287	69.8521
288	69.8329
289	69.8132
290	69.7925
291	69.7702
292	69.7473
293	69.7227
294	69.6955
295	69.665
296	69.6331
297	69.6055
298	69.5864
299	69.5565
300	69.5266
301	69.5046
302	69.4752
303	69.4434
304	69.4176
305	69.3867
306	69.3504
307	69.3172
308	69.2807
309	69.2424
310	69.208
311	69.1708
312	69.1294
313	69.0882
314	69.0453
315	68.9992
316	68.9511
317	68.9003
318	68.8461
319	68.7915
320	68.7367
321	68.6823
322	68.6307
323	68.5848
324	68.5442
325	68.5102
326	68.4824
327	68.4574
328	68.4316
329	68.4031
330	68.3729
331	68.3423
332	68.312
333	68.2823
334	68.253
335	68.2254
336	68.1992
337	68.1751
338	68.1517
339	68.1284
340	68.1074
341	68.0882
342	68.0703
343	68.0538
344	68.0377
345	68.0213
346	68.0043
347	67.9871
348	67.9704
349	67.9532
350	67.9366
351	67.92
352	67.9033
353	67.8864
354	67.8701
355	67.8538
356	67.8373
357	67.8209
358	67.8051
359	67.7889
360	67.7729
361	67.7569
362	67.7399
363	67.7229
364	67.7062
365	67.6898
366	67.6732
367	67.6565
368	67.6401
369	67.6239
370	67.6084
371	67.593
372	67.5778
373	67.5624
374	67.5469
375	67.5315
376	67.5161
377	67.5005
378	67.4849
379	67.4694
380	67.4544
381	67.4391
382	67.4238
383	67.4081
384	67.3923
385	67.3767
386	67.3613
387	67.3457
388	67.3309
389	67.3159
390	67.3016
391	67.2882
392	67.2748
393	67.2621
394	67.25
395	67.239
396	67.2283
397	67.2181
398	67.2082
399	67.1983
400	67.1983
401	76.9704
402	74.1435
403	73.0047
404	72.4079
405	71.551
406	70.1235
407	69.8335
408	70.2722
409	69.8965
410	68.9147
411	68.5206
412	68.6963
413	68.6573
414	68.329
415	68.1046
416	68.0432
417	67.9521
418	67.7886
419	67.6608
420	67.6164
421	67.5834
422	67.485
423	67.3532
424	67.2793
425	67.2688
426	67.2498
427	67.1938
428	67.1283
429	67.0804
430	67.0503
431	67.0185
432	66.9832
433	66.9569
434	66.9375
435	66.9123
436	66.883
437	66.8641
438	66.8571
439	66.8433
440	66.816
441	66.7968
442	66.7935
443	66.7869
444	66.7724
445	66.7619
446	66.7554
447	66.7459
448	66.7355
449	66.7287
450	66.7263
451	66.7218
452	66.7143
453	66.7071
454	66.7026
455	66.7004
456	66.6974
457	66.6921
458	66.6873
459	66.6844
460	66.6822
461	66.6785
462	66.6746
463	66.6721
464	66.6698
465	66.6663
466	66.6633
467	66.6613
468	66.6589
469	66.6559
470	66.6532
471	66.6507
472	66.6482
473	66.6456
474	66.6432
475	66.6408
476	66.6384
477	66.6362
478	66.6343
479	66.6319
480	66.6294
481	66.6274
482	66.6254
483	66.6228
484	66.6205
485	66.6183
486	66.6159
487	66.6131
488	66.6104
489	66.6079
490	66.6054
491	66.6026
492	66.6
493	66.5968
494	66.5935
495	66.5901
496	66.5867
497	66.5831
498	66.5795
499	66.5754
500	66.571
501	66.5663
502	66.5614
503	66.5562
504	66.5511
505	66.5456
506	66.5404
507	66.5349
508	66.5295
509	66.5236
510	66.5181
511	66.5126
512	66.5066
513	66.5009
514	66.4951
515	66.4895
516	66.4845
517	66.4792
518	66.4744
519	66.4695
520	66.4648
521	66.4607
522	66.4565
523	66.4523
524	66.4483
525	66.4442
526	66.4404
527	66.437
528	66.4336
529	66.4298
530	66.4265
531	66.4233
532	66.4201
533	66.4164
534	66.4132
535	66.4097
536	66.4061
537	66.4025
538	66.3988
539	66.3951
540	66.391
541	66.3873
542	66.383
543	66.3787
544	66.3739
545	66.3689
546	66.3637
547	66.3591
548	66.3537
549	66.3492
550	66.3444
551	66.3388
552	66.3322
553	66.3261
554	66.32
555	66.3128
556	66.3053
557	66.2981
558	66.2903
559	66.2816
560	66.2733
561	66.265
562	66.255
563	66.2458
564	66.2357
565	66.2248
566	66.2133
567	66.2015
568	66.1901
569	66.1791
570	66.1679
571	66.1567
572	66.1446
573	66.1315
574	66.1177
575	66.1018
576	66.0854
577	66.0715
578	66.0658
579	66.0634
580	66.0518
581	66.0408
582	66.034
583	66.0248
584	66.0133
585	66.002
586	65.9924
587	65.9826
588	65.9717
589	65.9605
590	65.9507
591	65.9432
592	65.9367
593	65.9303
594	65.9226
595	65.9161
596	65.9098
597	65.903
598	65.8965
599	65.89
600	65.8899
601	78.8782
602	71.1932
603	72.2628
604	71.7713
605	70.2464
606	69.3853
607	68.8566
608	68.7972
609	68.6894
610	68.2271
611	67.7569
612	67.5014
613	67.3972
614	67.3426
615	67.1976
616	66.9496
617	66.7959
618	66.7567
619	66.6878
620	66.5831
621	66.5085
622	66.4516
623	66.3792
624	66.2985
625	66.2362
626	66.2035
627	66.1822
628	66.143
629	66.0841
630	66.0455
631	66.0403
632	66.0309
633	65.9955
634	65.9551
635	65.9278
636	65.9145
637	65.9088
638	65.8976
639	65.8789
640	65.8581
641	65.8436
642	65.8359
643	65.8258
644	65.8129
645	65.8057
646	65.7987
647	65.7875
648	65.7769
649	65.7713
650	65.7671
651	65.7625
652	65.7566
653	65.7507
654	65.7458
655	65.7421
656	65.7401
657	65.7379
658	65.7331
659	65.7292
660	65.7267
661	65.7256
662	65.7239
663	65.7207
664	65.7183
665	65.7163
666	65.7143
667	65.7125
668	65.7102
669	65.708
670	65.706
671	65.7042
672	65.7029
673	65.7007
674	65.699
675	65.697
676	65.6947
677	65.6931
678	65.6914
679	65.6898
680	65.6878
681	65.686
682	65.6842
683	65.6827
684	65.6812
685	65.6793
686	65.6777
687	65.6762
688	65.6745
689	65.6729
690	65.6713
691	65.6699
692	65.6687
693	65.6673
694	65.6658
695	65.6643
696	65.6631
697	65.6619
698	65.6604
699	65.6591
700	65.6578
701	65.6564
702	65.655
703	65.6537
704	65.6524
705	65.6508
706	65.6493
707	65.648
708	65.6467
709	65.6455
710	65.6439
711	65.6427
712	65.6415
713	65.6401
714	65.6389
715	65.6377
716	65.6366
717	65.6353
718	65.6344
719	65.633
720	65.6321
721	65.6308
722	65.6297
723	65.6285
724	65.627
725	65.6261
726	65.6247
727	65.6239
728	65.6228
729	65.6215
730	65.6202
731	65.6192
732	65.6178
733	65.6164
734	65.6146
735	65.6128
736	65.6105
737	65.608
738	65.6055
739	65.6022
740	65.5986
741	65.5948
742	65.5903
743	65.5847
744	65.5782
745	65.5712
746	65.5632
747	65.5541
748	65.5435
749	65.5317
750	65.5195
751	65.5081
752	65.5008
753	65.4966
754	65.4916
755	65.4855
756	65.4806
757	65.4769
758	65.4725
759	65.4673
760	65.4624
761	65.4579
762	65.4531
763	65.4476
764	65.4428
765	65.438
766	65.4333
767	65.4287
768	65.424
769	65.4206
770	65.4173
771	65.4138
772	65.4101
773	65.4064
774	65.4027
775	65.3988
776	65.3946
777	65.3903
778	65.386
779	65.3815
780	65.3765
781	65.3716
782	65.3663
783	65.3609
784	65.3559
785	65.3512
786	65.3463
787	65.3422
788	65.3388
789	65.336
790	65.3335
791	65.3318
792	65.3306
793	65.3302
794	65.3299
795	65.3298
796	65.3295
797	65.3292
798	65.3289
799	65.3284
800	65.3284
801	80.7944
802	69.8149
803	72.8516
804	72.8406
805	70.2598
806	69.0185
807	68.6464
808	68.5341
809	68.4309
810	68.174
811	67.7236
812	67.1867
813	66.8815
814	66.9117
815	66.9876
816	66.8186
817	66.4788
818	66.2549
819	66.2372
820	66.2717
821	66.1963
822	66.0219
823	65.8837
824	65.8492
825	65.8652
826	65.8508
827	65.7784
828	65.687
829	65.6303
830	65.6234
831	65.6319
832	65.6128
833	65.5626
834	65.5147
835	65.5004
836	65.5016
837	65.4857
838	65.4563
839	65.44
840	65.4374
841	65.4296
842	65.4175
843	65.4078
844	65.3987
845	65.3856
846	65.3752
847	65.3757
848	65.38
849	65.3729
850	65.3562
851	65.3486
852	65.3534
853	65.3551
854	65.3476
855	65.3407
856	65.3388
857	65.3383
858	65.3378
859	65.3359
860	65.3332
861	65.3301
862	65.329
863	65.3292
864	65.328
865	65.3263
866	65.3253
867	65.3248
868	65.3239
869	65.3225
870	65.3218
871	65.3217
872	65.3212
873	65.3202
874	65.3196
875	65.3192
876	65.3192
877	65.319
878	65.3185
879	65.318
880	65.318
881	65.3181
882	65.3177
883	65.3171
884	65.3168
885	65.3167
886	65.3166
887	65.3166
888	65.3163
889	65.3161
890	65.3162
891	65.316
892	65.3157
893	65.3156
894	65.3155
895	65.3153
896	65.3151
897	65.3148
898	65.3146
899	65.3145
900	65.3144
901	65.3141
902	65.3142
903	65.3142
904	65.3141
905	65.3139
906	65.3138
907	65.3136
908	65.3133
909	65.3132
910	65.3131
911	65.3129
912	65.3127
913	65.3126
914	65.3125
915	65.3124
916	65.3122
917	65.312
918	65.3119
919	65.3117
920	65.3116
921	65.3113
922	65.3112
923	65.311
924	65.3109
925	65.3105
926	65.3103
927	65.3101
928	65.3097
929	65.3096
930	65.3094
931	65.3094
932	65.3091
933	65.3089
934	65.3086
935	65.3085
936	65.3084
937	65.308
938	65.3076
939	65.3073
940	65.307
941	65.3067
942	65.3065
943	65.3062
944	65.3056
945	65.3051
946	65.3048
947	65.3043
948	65.3039
949	65.3036
950	65.3032
951	65.3028
952	65.3021
953	65.3011
954	65.3007
955	65.3003
956	65.2993
957	65.2986
958	65.2984
959	65.2977
960	65.2969
961	65.2966
962	65.2959
963	65.2949
964	65.2945
965	65.2939
966	65.2931
967	65.2926
968	65.292
969	65.2916
970	65.2911
971	65.2908
972	65.2905
973	65.2903
974	65.2903
975	65.2902
976	65.2902
977	65.2913
978	65.2926
979	65.2928
980	65.2902
981	65.2872
982	65.2874
983	65.289
984	65.288
985	65.2857
986	65.285
987	65.2858
988	65.285
989	65.2833
990	65.2828
991	65.2832
992	65.2824
993	65.2811
994	65.2808
995	65.2805
996	65.2797
997	65.2788
998	65.2786
999	65.2781
