# Supplementary material for: 3T-VASP: fast ab-initio electrochemical reactor via multi-scale gradient energy minimization
Source: Nat Commun. 2024 Nov 22;15:10140. doi: 10.1038/s41467-024-54453-1 (PMC11584714; doi:10.1038/s41467-024-54453-1)
Supplement: Supplementary file 4 — Source Dataset [file 41467_2024_54453_MOESM4_ESM.zip › Source_Data/Figure_Supp_9/Fig_Supp_9a.xlsx]

## Sheet: EC
Step Numbers when Intermediate Transient Reactions Occur over All 63 Trajectories
9
45
5
20
111
111
13
16
65
103
110
151
152
157
159
203
51
52
57
101
102
153
161

## Sheet: DMC
Step Numbers when Intermediate Transient Reactions Occur over All 63 Trajectories
36
42
51
52

## Sheet: VC
Step Numbers when Intermediate Transient Reactions Occur over All 63 Trajectories
151
152
65
103
110
151
152
157
159
203
36
51
48
51
52
57
101
102
153
161

## Sheet: PF6
Step Numbers when Intermediate Transient Reactions Occur over All 63 Trajectories
(None)
