# Supplementary material for: 3T-VASP: fast ab-initio electrochemical reactor via multi-scale gradient energy minimization
Source: Nat Commun. 2024 Nov 22;15:10140. doi: 10.1038/s41467-024-54453-1 (PMC11584714; doi:10.1038/s41467-024-54453-1)
Supplement: Supplementary file 4 — Source Dataset [file 41467_2024_54453_MOESM4_ESM.zip › Source_Data/Figure_Supp_9/Fig_Supp_9b.xlsx]

## Sheet: EC
Step Numbers when Intermediate Transient Charge Reduction Occur over All 63 Trajectories
7
19
19
35
30
191
195
195
203
203
214
214
24
48
101
102
201
203
7
17
52
60
3
23
14
27
52
81
103
142
153
192
203
247
16
31
97
111
8
27
51
63
35
125
126
129
77
92
3
11
17
42
46
46
101
101
102
102
107
107
109
109
201
201
202
202
13
29
13
15
22
51
52
57
101
102
153
161

## Sheet: DMC
Step Numbers when Intermediate Transient Charge Reduction Occur over All 63 Trajectories
1
151
152
201
202
51
52
151
152
201
202
51
52
151
152
8
10
151
151
152
152
201
202
51
52
7
9
101
102
6
48
64
66
101
101
102
102
101
102
151
152
151
152
201
202
101
101
102
102
151
152
201
202
4
18
10
23
201
202
151
152
201
203
7
8
13
17
51
52
101
102
201
202
101
102
201
202
201
202
151
151
152
152
201
202
101
102
51
52
4
30
101
102
201
201
202
202
101
102
151
152
101
102
201
202
201
202
3
25
51
52
101
102
151
152
51
51
52
52
151
152
201
202
51
51
52
52
101
102
201
201
202
202
201
202
51
52
101
102
201
202
206
208
201
201
202
202
101
102
7
11
21
51
51
52
52
92
7
17
201
202
202
203
6
12
201
202
13
30
201
202
51
52
201
202
101
102
201
201
202
202
51
52
101
102
151
152
201
202
1
151
152
151
151
152
152
7
51
105
107
201
202
202
203
101
102
151
152
151
152
201
202
51
52

## Sheet: VC
Step Numbers when Intermediate Transient Charge Reduction Occur over All 63 Trajectories
13
38
44
48
101
102
201
203
77
81
103
115
132
142
153
163
182
192
203
213
234
247
17
25
42
48

## Sheet: PF6
Step Numbers when Intermediate Transient Charge Reduction Occur over All 63 Trajectories
(None)
